# Supplementary material for: Kuafuorterviruses, a novel major lineage of reverse-transcribing viruses
Source: Virus Evol. 2024 Dec 19;10(1):veae110. doi: 10.1093/ve/veae110 (PMC11673190; doi:10.1093/ve/veae110)
Supplement: veae110_Supp [file veae110_supp.zip]

Archive with 8 entries (8 files):
- suppl_data/Supplementary Dataset S1.txt
- suppl_data/Supplementary Dataset S2.txt
- suppl_data/Supplementary Dataset S3.txt
- suppl_data/Supplementary Dataset S4.txt
- suppl_data/Supplementary Dataset S5.txt
- suppl_data/Supplementary Dataset S6.txt
- suppl_data/Supplementary Dataset S7.txt
- suppl_data/Supplementary Material.pdf
