# Supplementary material for: Kuafuorterviruses, a novel major lineage of reverse-transcribing viruses
Source: Virus Evol. 2024 Dec 19;10(1):veae110. doi: 10.1093/ve/veae110 (PMC11673190; doi:10.1093/ve/veae110)
Supplement: veae110_Supp [file veae110_supp.zip › suppl_data/Supplementary Dataset S1.txt]

>BLFA01000355.1_Acropora_awi_DNA_[54671_61109]
caggcagtgcctgcggcattgtgttactattacatgcgcgcgccggtttttctcgccgtgtgtgatcatcgcgtccatcttgttgtgagagcgatttcttgttattaaagctgttagagttcattcgttgtgacgttcctgtctttctaacactggcgtggtggcagcggctccttacccacgtctccgagagcctgtgaaccatctcgctgatccaagctacgacgagtctacctatcctgtggtcgattgagtgaactcttcaatacaatccatctcatctcaaggaaagtatcacttcacgttttcttatcatcaaatcatgaattctaatagagctccaaagcagtggtctctcacaaagaacgaaactatcagtacattcgaagcttggaaacagaatctacaatattccctttctctcgacgctaactttgcaccgtttttagctgacacttttacgtggctgaaaaagtcatctactgctcccaacagaggactcgagtccgatggcgacgacgttcctaccactcgccgacgtactgcctttcagaaaaacttacaccttgatctcatgttaggtcaaatcgctaacttttgccccgttatttcacgtagttcaatcgtgaaaaattcaacttccatcagctccgtttggcaagcaataagggcccactatggcttccagtctactggtgcacgcttcctggatttctccgacatcaaactagaggtcgacgaacgccccgaagatttatttcagcgtttaatgtccttcaccgaagataacctacttgttgccaacggccccataactcaccacggtgcaaacgttaccgctgatgaagaaatgacccccacccttgaaaatatggtcgtcttaacttggttaaaactcatacacaccgccctacccgctctcgtaaaacagcgttacggcaaggatttaagatctaaaactctggcttccctgaaacccgaaatttcccaggctttggattcccttctcgaggagattcgcagtaccgccgataccaaagtcctccgcaccacagcatcaaggttccgacagcctccgtctcgcccttcacacaagccttctccctcgccatgggctcctactaagcgaccaaagtcctgccccctttgtaaacaggccggtcgcaatgaccaacacttcctcagctcttgctcttgtttacctccagaggaccgtacttatctgtctcggtctcgcttcatgtctacctttgacgacgaagaacctgactacatggactatgctccccctctcttcacggccgaagatgagcccccattgtgtacctccgctcgctcggtctcacgtcgcgtcagtcgcctaaacagtctcctcacttcaaagccttctacaagcattaccgcatacagctcaccctcgacacaggtacagagactagcatgatcaagtcttctctagctcgttccatcggcgcacccatcatgaaatcttcccagcaagatttgcaagccgacggtctgactcctttagctgtagttggtgaaactcgcctcatcttatcccgtgctgacaaccaactcattcttgatgccctcgttgtcgatgacttagatgtagacgtcctcgcaggcacaccctttcttatcgctaacgatatctctgttcgccctgctaagtgcccagtgcgtattgaagattccgaggtcgtccactacgaacataagagtgatccaaccactgcttcccatgctgtgcgtcgtgcgcaatgttacactttacgcgcaccaccgtctacgactgttctttggcctggtgattacgttgagctggacgcccccccccgaccttggagacgattgtgtacttgcccctcaaccatgcacagacaccccagtgcccaaacataccaacccttcatccatctggcccgagccccaaatagtggaagctgtcggcgccaaagtccgtttagtcaacagttctcaagaacctaaactcatcggtcgccacgaacaccccagtcagatcctacctacacaggagacgtcacattctacctccaccccgtctctccccagtctgccccagcctgtaaagctcaagagttccctaccgttctcgtctagcgtgtccattgaccctgacaacatactgtctgaagatctccgcgtcaagttgcgacagctattgcagacctatgatcgcgtcttcaaccctaacataactggttacaacggcgctgctggtcccattcaagcatctgtgaacattggccctgtaaagccccctcaacaaaaaggccgcgttccccaatactcccggaaccaactcgtagagctccaagccaagtttgatgaccttgaacaagccgaggtcttccgtcgccctgaggatctcggcataaccgttgaatacctcaacccttcttccttagtcaaaaagccctccggtggccacagactcgtaactgctttcgctgatgtcgcacgatacagtaaacctcagccttcactaatgcccgatgtagactccaccctaagcaccatcgctccctggcgctacatgatcaaaacagacctcactcgtgctttctatcagatccccctctccaagtcttccctgaagtactgtggcgtagccacacccttccgtggcattcgcgtctacacaaggtcagctataggaatgcctgggtctgagactgcgctcaaagaaatgatgtgtcgcgttctcggtgacttcattgaagaaggcttcgtggccaaacttgcagatgacctctactgtggggccgattcccccgaagccctcctgcacaactggcagcgcgtcatccaggcccttgatcgttgtaaccttcgcctttctcccacaaagaccgtcatttgtcccaagaccacctccatccttggctggatatggtcccaaggcaggttatcagtgaacccgcatcgtatcgccgccttggcatcttgtcctcttccttcaactgtgaaaggactcaggtcttttatcggcgcctacaaagtcctcagtcgcgtccttcccaactgctcaaacgtcattgatccccttgagtgcgccctcactggccttcagtcttctgacagactaatgtgggacgagaacttaacctccaggttcaaatccgcgcaggatttcctatccaaccacaaagccatagttctccctcgcccttcagacaccctctggatagttacggatggatccgttaccaggagaggcctcggtgccacgttgtacgtctcacgtgtcaatcaactccacttagccggcttcttcagtgccaaactgcgaaaacaccaagtcacttggcttccctgcgaagtcgaagcattgtccattgccgcttctgtcaagcatttctccccttttattatccagtctcagcacccaacgaccgtactgacagatagcaaaccctgcgttcaggcgattgacaaactgtgtcgaggcgaattctcggcaagccctcgtgtaacttcgttccttacgaccgtcagccgttaccaagtccaccttcaacacttggctgggagagccaacttaccgtctgacttcaccagccgtaacgcccctgactgcagtgaacccaattgccagatctgcaactttgtccacgaaatggaggattccgtcgtgcggaacgtctcaattcatgacatcctcaacaacaagtctaatctcccgttcacatccagatcagcctggcgacagatccaaaacgactgtcccgaccttcgcagagtccacgcccaccttaaacaaggcacacgtccttcaaagaaacttactaatgttcgggatgttaagcgctatctcaattctgtctccattgctagtgacggacttcttgtggttaagcgcactctaccgttcgctccagttgcggacgccatcgtcgtcccgcggtccgtcctggacggcctccttaccgcccttcatatcaaactcaaccatccgtcccgccatcagtttcaaatggtcctccaacgtcagttcttcgctctggacatgaacgatgccatctctcgtgtaacatctgcttgccacacttgtacttccctgaggtcgtttccaagctccttggttcaccaatcttctgaagaccccccagaggtcgtaggtatctccttcgctgctgacgtgatcaaacgtaaccgtcagcttatcctagtgctccgagaatgcgcaacgtccttcactgcttcctgcttggtccctgacgagaaacacgataccctacgtgacgccctcacccaactaattgttggtgtccacccacttgacggcccaagagcagttatacgtgtggatccctcccctggctttcagtccatggccaacaacgactctctcaaccacctgaacgtcaccatcgaagtcggtcgcgttaagaacaaaaataaaaacccagttgccgagaaggctgtccgtgagctcgaggaagagctcatcaaacaagagcccggtggcagaccagtaagtgcagttggcctcgctctcgccactgcccgtcttaactcccgtcttcgccttcctggcctatcctctcgcgagttgtggacccaacgcaatcagttcacacacgagcagttgccgttgtctgattacaacttcatacttggtaagcacgcacaacgttccactaaccatgccttcagtgagaagtccaagaacccccacggtcttgttccaaacacgccttcattacacgtcggtgacattgtttacctcatttcggataaggacaagtctcgcgcgcgtgatcgctaccttgtggtttccattgacctcccttggtgcttcgttaagaagtttcgtggttctcaactgagggccacctcttacaaagtcaagttgtccgagtgctacgcggtgcctccctccgttatagtgtccgatcactctggtcccccggcctctcaagaccaggacgacgagccttctccggtaacccccgccttgcctgcagcctccgtacctcccgagtcacctgctcccgcgccgcctgagcttacctccgtgccgtctgacgaggtgcaattcccttcgtccgcttgtggtgacactactcttgatgcccctattggcgtaccccctctacttgctctacaagaggagccccgcaccattgcgacagccccagatcaagccctgtcgtcctgtccctgttcttctccagagtctcctagtccgagacctcaaagacagcgcaacccgcctttgtacttaaatgactatgttagattttagcctttatgtcattacgttgtatcctgcagcgacaatttttctcatgcagtgactgttagattatagtccgtttggtatcaggttttgctcttcattatggcacctgttttttttctcgcttctacccttttaggtcgcttgtgtttatgaacgcggaagaagaggtcgcgccagcaggcagtgcctgcggcattgtgttactattatatgcgcgcgccggtttttctcgcctcgtgtgatcatcgcatccatcttgttgtgagagcgatttcttgttattaaagctgttagagttcattcgttgtgacgttcctgtctttctaacactggcgtggtggcagcgactccttacccacgtctccgagagcctgtgaaccgtctcgctgatccaagctacgacgagtctacctatcctgtggtcgattgagtgaactcttcaatacaatccatctcatctcaaggaaagtatcacttcacgttttcttatcatcaaatcatgaattctaatagagctccaaagcagtggtctctcacaaagaacgaaactatcactacattcgaagcttggaaacagaatctacaatattccctttctctcgacgctaattttgccccgtttttagctgacacttttacgtggctgaaaaagtcatctactgctcccaccagaggactcgagtccgatggcgacgacgttcctaccactcgccgacgtactgcctttcagaaaaacttacaccttgacctcatgttaggtcaaatcgctaacttttgccccgttatttcacgtagttcaatcgtgaaaaattcaacttccatcagctccgtttggcaagcaataagggcccactatggcttccagtctactggtgcacgcttcctggatttctccgacatcaaactagaggtcgacgaacgccccgaagatttatttcagcgtttaatgtccttcaccgaagataacctacttgttgccaacggccccataactcaccacggtgcaaacgttaccgctgatgaagaaatgacccccacccttgaaaatatggtcgtcttaacttggttaaaactcatacacaccgccctacccgctctcgtaaaacagcgttacggcacggaattaagatctaaaactctggcttccctgaaacccgaaatttc
>CM027791.1_Gigantopelta_aegis_isolate_Gae_Host_chromosome_2_[34291100_34296676]
gttgccaccctaatagttactgatcagaaacacaaacttagaaagtaaaacacaactttacttgacaaatacaaaaggagaaggaagagtgaaaaacaagggcgattactttcacccaatacacctagggagataactccaaccaaggttgccaacataatatctggcgtaaccattttttttcttctttttgtttttgtactgttaatgttaaggttagaacttactgtctgtaagtataataaatgtatggttactattaaaacaaaacacaaaatcgttaaaatcgacgcggtagatgttcttgtcattggagtctggaataaaacatggtaaacgatagttaaatgcagattcatgacactgacacagtatatttctatgtcgtggttagaacaaaaacatggtgaatgttagttcaacacaaaatccttaaatcgacctggtagatttattcgtcgtcgtggtctggaggggagtagcgagtcctccgttgttgtgtccaagatgttgtccagtgattgtgaagatatgtctggtagaggcgaggcgatctcagttggaatcggaggaagatcataacttgtgtcaacgtcaggatctgggggtgtttcatcatcattatctgtgtcaccggaagtacactgtggaatttgacatgtcttgtttggtactaggtaacactcagaatgtttaacacgataacagttatttctaagttgtgatccaacaaatttgcggatgtcgcaccatggcccgtcaatgttcacaacaagatatcgattacgtgcacatgtcttatttctgtcacaatacagatacactaaatctccaatgtgtactgaaggcatggttgattggattcctttaggagttttgaataattcactgtgtgggtggtttgataatctggcggagtgttggtctgtaataagttgttggtcagaaaggggtaattggctgcttgtgaattggtctctctgagtccacatttcacgagatgatacgccacggtttcgaatgcgggaattgagactagcgactgctatggctaactcggtaggagtaacaggaccacgagtaggatcttgatgacggagttcattttccaattcttgtattgctctttcagcaactgggtttttgtttatgttcttgaccctaccgatttcaagagtgattctgtgtttgtgtaggaaactgtcatttgccagcgcgagaaagcctggagcaggatctgtgcggatgactgctgggggtccgtcaagagggcgtaattctatgcacaaacgaatcaatgcctgtcggatgacatcactacgttcattatcaatcagacaggcgactgtaaaggctgtaacacattccctcacaactatgatgacttggcgttctcgtttaagtatatccgcagcaaagagactgcctacagtctcaggtggattacttgaactttgttcgacaatggtagatggagtcttgcgcagagcagcacactgatggcagttgtgggatacagagtcaatggaacgatccatgtcaagcgcaaagaagtatctttgaactaccttctttagttgaaatgctgatgggtgattcaactgaatatgtaaagcattgaggagaccttctagaacttgtcggggaacaacaatacattctcgtgtggggaatagtggatcagttcgctttacgacgaggagaccatctttggcaatggttaccgtattgatgtaacgtttaacatctttgatgttggtgagcttcttcgaagggcgagtaccttgaatcaggtgagaatgggtacgccgtaaatccttgcactcttcttgtagtgagtgccaagttgatcttgtggtgaagggtatccgagtcttacctgatagtatgtcatctatgagaatgtgtcgaaccacagaattttcagtttcttggatgaaagtacatatttgacacgattcattgtgacactctggagcatttcggctagcaaagtctgatgggatatttgcattaccagctagatgacggacggaggcttgaaatctgctgactgtagatagaaaagttgaaacccgaggacttgctgaaaattcgccacggcataacttctcaaaagcaaggacgcaaggtttgttgtcagtgaggatgataggtttcagactggactggatgatataaggactgaagtgttttgtggcagcggcaatcgacagcgcttcaatttcacatggtaaccatgtgacttgacgtggtctgagttttgcgctgaagaatcctgcaacgcgaggttgattgtggcgagttacatacaaggttgctcctatgcctggatccttaacagctccatctgtaacaatccaaagttggtcttttgggtttgggagaacgattgctttgtttgacgagagcattgtctgggcatgagaaaaggcatcatgaaggtcattgctccaaactatttcatcttttgactgacgacctgcgacaatatcatcaaaaggggcaaggatcttcgaacagccgggtataacgcgggcgagaattttgtatgcaccaatgaatgagcgcaaaccatagactgtgttgggaggcgaacacgacgctaaagtagcgatgcggtgaggactagcctgaatacagccttgttgccaattccatcctaagattgtggttgattgtggagtgattattgttttgtgtgctgacagacttaagttgttgtgtcgaagggctgtcaacaaccgacgccaagtgttgattaattcttcaagggtatttccgccacaatacaagtcatcagcgagtttagtgacaaccccttccgtcaataaatctcccagaactctacacataagttcctctagtgcagtttctgaacctggcatacccattgccgatcgggtgtatacacggataccgcgaaacggagtagcgatgccacaatacttcatggaattcttgtcaagtggtatttgatagaaagcgctggacagatcagtggtaataatatatttccattgaccgatttgtctcaatgttgaatctacatcgggtaacagggacggctgaggtttggtgtaacgaccaacatcaccgaatgatgtgaccaggcgatggccgcctgatggctttctgacaaggaaggaagggttaacgtattcaaccttgatacctgcatcttcaggacgtttgaaaactcccttgtcctcgaggtcgtcgaacatctgttgaagttctccgagttgctttctggagtactggggtactcttcccttcctctgaggaggttgtactggacccatgttaactactgcttggaatggaccactggcaccattatagcattctatggaagggtcaaatacatcatcatattcctgaactagagcactgaattcctttctgatttctggagagagaatacggtgagggtctatttgaatttggtctgagaacttgccatatgactgtgatttgatatttgttctggggagatgtggtttttcactgacattgtcaacttctgggatgaatactggtcgaatctggcaaaaatgttcatttttcctcaggagttgtggactgtcggttgtgtttggtatgcgaattctccccgaaacactttggagcagactgtgtggaggccatgttttggcttgtgtagcatgaatgttatcggttcgtggttctacagcatataaatcatcttgaagtgcatagtcatcaggcactggtatttcaacatagtcaccgggccacactgtggtagtagtgggtagtgctctgagtacacaagctcggcgaatggtgtgttgatcctttgtttcagatatagagccatagtgaacaagtgtagcatctttaagacttatctgacgccttgcaggtcgaatgccgatgtcgttactttccataaatggtgtcccagcaagtatgtctacgtctagttgttccacgatcaagccttcaaaatggaattccttatctccccgagagaaagtggcagtagtttctccaatcacatgcaagggagatgagccatctgcttgatgagctgattgtgatgttttcttgatgtgaaatcccaatgcttgtgcagttgataacctgaccatgtttccagtggcgccggtgtcaagagttactcgaacattgttatgtttgtaaaacacatttatgtagggtgactgtctgatctgtactctcagtgtagaagcactagaagactggtgagattcagatggcgattcgttttgttcgtcgtcatcagtgtctgcagagtcctggttgtcagctatgttgattatttgtcgagcttttagaaggaatttgcgatcactttcaggaaggtgtttgcaacggctcaggaaatgatcataggaacggtctgctgctttgcatatggggcatactttggatggcatccgagaggtaaaatgcttagcctgttggtgtctgggtatttgttgcgaccgccatgctgaagagcgcatgacctttgcatcttcagatgtgcgtaattcatcgattaatgacggcaaagcttgtgatatttctggcttgattgatgctaaagttcttgatctaagttctgtgccatacctttgtttgataagtctaggtaggtctttattgataagtctcagccactgaagaacaatgaagttctcaagagatggagacatttcctcatcttcagcaatctggtcaccatggtgactgatgccactatcatgtgtgagtagattgtcttctacaaatgcagttaggcgctgaaagagatcttccggtctttcctctggctgtagttgaatttcatcaaaatccagaaaatgacccccggtggattggaagccaaaatgtaggcgtattgactgccagatgcaaggcagagatgtggatgttttgattatggtgttgcgagatatgatggggcaataatttgcaatttgtcccaacatcaagtctaagtagttgcttttttgttgagctgtaagacgttgtcttactgggaaatgttcaccatcgtcagcgaaacctcttgtgggttctgcacgggacttcttatcccacgtatatccatcggccaggaaacggctgaagttgggatcgagtgacaacgtgtacactatattttgacgccagttttcgaatgaatttactgtttctacttttgttagagaccattgttttggagcgcggtgtgtctgtgccatggtgtgttggtgttgtagaactacgatgaaagaatgtgtgttacaggcgagctaaacgtcgaaccgatcagctacgtgacgtagtaaaactatacaggacagcttacgagaaagtctgcttgggttacagacgcgtggtttcgatacctgctgccaccacgccagttaagagaaaagttggcacactaatagttactgatcagaaacacaaacttagaaagtaaaacacaactttacttgacaaatacaaaaggagaaggaagagtgaaaaacaagggcgattactttcacccaatacacctagggagataactccaaccaaggttgccaacataatatctggcgctgataacaattc
>RDPX01000081.1_Morbakka_virulenta_isolate_Ondo_Fishing_port_scaffold81_[734560_739876]
tcgccgcgtgattttatattcctgtttactattgcgtccgcattaagaaggttgcttttgttatttcatggacgtagatagcgtttgattctcatgacagaggtttaataaatatatctttatcgtataattggcctgagtttgttctcaacttctggcgtggtgacagcagcagagcttacgcctcgaacaaccaagttacagttattacacaaagtgtgaaagacaaccgagttacttttacgtcgataatactgattttgtcgatcctttgttagcctctgatcatggctgaatcattcaaaccgccgaaacaatggcaattaactgaaaacgaaactataaccagctttgccaactggcagtcaaacattttgtaccacctttctctcaacaatgactttggtcagtttttggacacacaatggtccaagaaatctgtaccgaacagaggtttggctacagctggcgggaaaacttcagtgcagcgcaacattgttctggaacgtatgcttgcactgattgcacaatttgtgccttctttgttacgaaacgatatcatcaagaaaagcactagtttacactggatatggcaacgcataaggaagcactactctttctcccaatcggaagtcaatttcctcaaactttccaccattaaacgtgacagcgacgaacgttatgaaacattctttcaaaggattatggcccatctcgaggacaacctcttaaccaccgattcaggtctcattcacgacggtgagctaccagacacaaatgaagaaatgtcacctacgttagaacgcttagctgtctacatgtggctgaatctcattgatgaacgcctacccgctcacgttgcaagggtgtacgcacacgatttacaaaccaaaacgttgaaagagattcaaccgcaacttgcagatgcaatggactgccttattgcggagttatctgtccaggaagacatctccatcaactactcaaattcacgacgtttcgcccatcaaggacaagcatcatcccgtgaacgctcatttccatctaaaccgtcctcgtcaaatacaaagtcctgtatcctgtgtaaatctgctggtagaaatcatcaaggccacaatatctctggctgttggttcctgtcgaaatttgacaaactaaacattgccaaggctcttgcagtaactgttgatgaagagcttccccaatcagaaacatctgcccaggagactgctatgtatcaagtcatcccagaatcagatgtccagaaagtacaatgtgacatttcaccttttttctacgctttctgcaaacatcatcctacacatatcgtgatagatacaggagctacttcatcccttgtctcacgcaccttcctcaaacgtgctggtatttcaatcatgccaacccaacattctgctcgttccgtcgataaaacaaccttgaagatttgtggggaggttcacttacaaatgaactttggctcaacgcttctcccaattactgccttagtcgtcgacacactggattgtgacatcctagctggcgtaccattctgtgttcagaacgacgtccacgttcatcttaaagacaagatgataactattggcaaatccaagatcccatatggttccaagcctacaccggtctctgacatcttcctcgctgaatcattcatcctacgcagtgattcaactcttaccatcttccctggggaatatcttgagttccaaaatgacactttgaaagaatatgagggtgaaattgctatcgaaccccaccgatcttctcctttaaatggcatgtggcctgaacctgacatctcaagggtaattgacggcagcatacgcataccgaatgactccaatgttccagtcacattaacaaaatctcaacattttgcactaatccgtcgcgtcatgtcaccacttgacattaacatacccaatcatcgttacagcagtccaccatcgaaggctcctaccatacctactgctcaatgcttttccgacacgatttcattagatcctgatggccaacttaataaaacacacctgcatcaattccgcaccatccaccaaaaatatgactcagtatttaatcctgaatttggagcatacaacgaccatagtggaaccatacgtgccaaagtgaacattggtaatgttcaccctccacctcggaaaggcaagcttccattttacaaacaatcaaatctacagctattgcaagaggaggcggataaacttgagcaactaggtgttttagcgaagccagaagacgttaatgttgacgttgaatacgtctctcccagtttccttacagccaaacccaacggaggctacagattggtaactgcttttaatgttctgggccaatacaccaaaattctcccaacggtatcagtgacttgcaatgacgtcctgcaaaaactctctaggtggaagtacttaatcaagtcagaccttacaaaaagcttcttccaaatccctgtttccaaagcatccatgaaatacctcggcactgttacacccttcaagggtttacgcgtatacaccagatccgctatgggaatgccaggttcttcagaatatcttcaagagcttatgcatcgtatcttcggtgactttattcaacaaggttttgtcattattatggctgacgatattcacgtctgtggcaacaccatcgaagaactgttagacaactgggaaaaagtgctctatctcctctcccagaataatctgaacctgtctgcatccaaaactgtgatttgcccaattgaaaccaccattttgggttggaaatggaagaatggtaccctcacaccatgtgcccacaaaatcgcccctttagccactgttcaaccaccagctacctgcacctccatgagatcattcattggtgcatttaaggccctctccagatgcatcccacgctactcatctctcatagctcctttggaagacgccatcaaagggttgcaaggccaacagcaagttgattggacagaccaactccgtgcacagtttgccagatgccaagaagaagttcgttccccccatacaattaccattccgcgaccagatgataagctcactttgactgttgacgcatctccgttgaaccacggattgggtgccactctattcatcaatcgggatggtcatcgccatatcagcgggtttttcagtttcaaactaaaacagcatcaaattggatggcttccgtgtgagcacgaagcactcgccatttcgtcagccatacgaaactttgctccttatattcgcgactcccatcactctacccaagtcctcactgacagcaagccatgcgtggaagcataccagaagctgtgcaaaggacagttctccacttctaatagggtttctacattcctatccacactgagcgaattcaatgtcactgtttgccacatccaaggaacttcaaaccaatctagtgattacagctcgcgacacccaaatcaatgccctgatcattcatgtcaaatatgcaaattcatccaagaaagcattgattctgtcgtgaaccacgtgtcagttgctgacatcctttccggcgcagtccgtatgccattcctgaacaacaatgcctggcactctgctcaacaagaatgccctgcactgcgtcgcacctttgctcacctccaacaaggcactcgtcctccaagaaaggccaggcatgtcactgatgtcaggcgatacctacgcatagcttccatctcaactaatggtttacttgtagtcacaaaaaacgatccatatatccacgaacgtcgcctcatcgtagttcctgctgccttgttacccggactactagcagctttacatctccagctcagccatcccaccaaaagtcagcttcagaaagcattcgatcgctacttttatgccttggatagcgttcaacacattgaagcagctacatcacactgtcacacatgccaatccttaaaacgcctaccgctcgaagtgcatgctcaacattcctccacaacaccactccaccccggacagcagttttccgctgatgtcttgtatcgtaccaaacagaaaatctttgtttctcgcgacattttctccagctacactgacgctacatttatagccgatgaacgagcagacaccttacgttccgcaattttgtccttaacacacttcctacgatcaaaaaccactttgattcgcgttgacagtgcaactggattccaatcattgaaaaatgacaaaattttgaactcctatggtattacactggacttcggccgcattaagaacaagaacagtaatgccacaattgataaagggattcaagagctagaacttgagcttctaaaagtcgagcgtactggcagaccattgacacaacttacattagaaagcgctctgaataatttgaactctcgaatccgaacacgaggtttgtcagctaaagaaattgtgcaacgccgagagcagttgtctggcagggagataaacatcaatgacaaagaactagctagtgctcaagatcatcttcgaaagcagaatcataactccagtgcaatttccaaagcccgcgggggaaagcctgctacaagcgccaacgtccaggttggagacttggttttcattaaacatgaaggctcaaagcataaatctcgcgaacaatacatagtcgtaaatgttgaagataccactgctattgtccagaagttcaatgacagtacctttgcatcacgcaagtaccacgtacctctgacgtcaatattcccagctcttcctcgtaccttccacccgacgtttcatgattgggatttacatgatgattcggtatttcctgatgcctttagcgatgacgagctaccccacattgactctccagccgaacggctggaagaagaagaagaagaagaagaagtaccagacgtacttgaacaagacaacacacgtccaaaacgaactgttcgcactcctcagtatctggctgactatgaagttgatatttaaagggtgatgtgctagtaacctctccccttccttccttattttgtttcgtggtttatggacagaaagtgattgggaactattgcattttagaatttgatatttacgttttatatatttcattctcatggtttaaggacagaaggcgattacgccacgtgattttatattcctgtttactattgcgtccgcattaagaaggttgcttttgttatttcatggacgtagatagcgtttgattctcatgacagaggtttaataaatatatctttatcgtataattggcctgagtttgttctcaacttctggcg
>JAEMWC010000002.1_Pachyseris_speciosa_isolate_CAN04-2015_Sc0000004_[283260_288792]
gtaccggtcagcggtacttagttttgtcatgctcacgtattcgttggggcccgtgtctttttctctcgagagtcgccatcttgtattgtaactcgactcgtgtgttagatttgctcattaaactactggcgtggtggcagcggtcagtcgaattcatgtccaagtcttcctttaaagagcctataaaccaaagtcagcaactgtggtaagtctaaacctcgaagaatttcgttgttagagcacgaccgataccgtaaacatggctagtactcaccgagcaccgaaacagtggtgtttgtcaaagtcagaaactatcaacagcttcgagaactggagacagaatttactatacaccttgtcccttgacagcaattttgccccgttccttgctgagggcttcatgtggggcaaaaagaccaaagccgaccctctaagaggcttcactaacgatggagaagatgtggccgaggccaaccgcctaaccgctcagcaaaaggtgaattttctcgagcttatgcttgggcaaatcgcgaattattgccctattatcgctagaaacacgctggtgaagaatttcacttcaatccagtccatctggaacaccattaggcagcatttcggattccagattacaggagcccatttcatcgacttcgctgacattcatttggaatccaatgaaagacctgaagatctgtaccagcgtttgatggcgtttgtcgaggacatattgctcaaagctaacagcttatcccatcacggtgacctgattacggaagacgaagagttaagcccgtctttagaaaattttgttgttcttacatggctgaagctaatacacccagacctaccaagattggtcaaacaaaggtacggtaccgaactacgctccaggactttggcgtccataaaaccagaggtttcccaagccctaaattcgctgcttgacgaaattagagcatccgatgatgcaaaagttatgcgcactgcaactggtggcttccgaaggtcgacgccgatcaaatctctgcctagaaagggaccacgtcctccccgtcaatcaaagtcctgtccactttgccaacaagctggacgccctgatcccaaccacttcctgagcgaatgtcgtcatctccctgaggaggaccgcaaatatatcgcgaaagcccgtgatcgttgacgatcaccttgaggaaagttacgagtcagctcctttccccagcgactacgagttcaataatgagatcagcagtgctgagtgtgttccggaacctgcagttctccgcgtccagacacgtcaatccccctacatcgacgcgttctacgcccaccaccctgtgcgtattaccttggacagcggtgctaccggcaacgtgattcgccattctctcgtcacacgcttgggaggtcagctaaaccccagctctcagtcggcacaccaggcagacgggtgctccccactaaaggttgttggagaaactcgtctgtcattcacccgcgcaaaccgtgaattctcgtttgaaggcttagtagttgagaacctcgatgttgatatattggcaggaactccgtttatggagaccaacgacatttccatccgcccagccaaacggcaggttacgattggggatggccccacctatgcttatggatcccaggcccctgcagtgacctgcacagccgcccgtcgagctattgttctccgcgcacctcctacctctacaaccatttggcctggcgacttcattgaaattgacctacccgatgaagcccttcctgacagcgagtatgctctcgagccacgttccgatgctccaagtgtacgaaagttgactgcctcccagctatggccacctcctagcattgtttcgagcgtcgctggtaaaatacgaatccccaacctgtcatctgagccacattccctcaaacgtaacgaacacttttgccaagtgaaccccgttttctcacccgccattaacgtcacagcctccccaacaccctcctgtgaaccacgtccacgaccaagtggccctactgatgacatccagcacaactccagcgtacgccttgacccggagaatacactcccgccagacatcagagccaaatttcaggagctccatgatgactacgacgaggtctttgatccccgcatcaagggctacaatggtgcagcagggtcattcgaagctcacgtaaacatgggcccagtcgaaccccctcaaaggaaagggcggttaccccaatatgccagaaacaagctagtggagctgcaagagaaattcgatcaacttgaggaactgggtgtattcaaacgccccgaggatatcgacatttccattgagtatctgaatccatccttcttggtgaagaaacgcagtggtggctaccgcctggtaacagcatttgccgatgtggggcgatatagtaagccccagccatcagtaatgcctgacgtcgattccactttacgccacatcgcgcaatggaaacacctgattgccactgatttgacgagtgccttctaccagatccccttatctcaggaatctatgaagtactgtggtgtcgccacacctttcaaaggggttagggtatacgtacgctccgcaatgggaatgcctggatcggaaacggcacttgaagagctcatgtgccgcgtcctcgggaacctgctacaggagggaatagtcgtcaaaatcgccgacgacctctactgtggcggaaacaccccgtatgaactgctagagaattggaagaaggtcctccaggcccttcaccaatgcgacttacgcctgtctgcatccaagactgtagttaatcctacttctaccacaattcttggatggatctggaggtccggaaccctacaggccagcccacaccgcatcacaacccttgcctcctgtccagctccagagacagtagcccgcatgagatcgtttattggtgcctacaaggtcctcgctagagtactaccaaattgctctagatttatggccccactggatgacattgtggccgggcgacagtccaacgaagccatttcctggtccgatgacctcagagctgcattcaaagaagcacaactggcattgtctagcaatcgcactatcacccttccgaaacccgatgatttactttggatagtcaccgacggggcggttcgaccaccaggtatcggcgccacattgtatgttacccgtggaaacaaacttcatctcgccggcttctttagtgcaaagctcagaggatcacaagtctcctggctgccttgtgaaatcgaggcactctccatcgccactgccaccaagcactttagtccttatataatccagtccaactacaacgcgtgcattctcacagatagcaaaccctgtgtccaagcgttcgagaaactgtgccgcggcgaattttccgccagcccacgtgtctctacctttctctcagtcgtaagtcgtatccaggcctccgtcagacatgtctctggttcagcgaattctgccgtccgacttcgccagtcgcaacgccccccttgccaagacgttacctgccaagtttgcgcctttattcaccgtacccaagagtctgtagttcgccaaacctctattcaggacattctccacggccatgcgagattacctttcacaacccgtgcatcgtggttagccatccagtcagagtgcaaagatctcagacgcacacatgctcatctggtccaaggaacaagaccatcaaaaaaactcaccaatgttaaggatgtcaaaagatacctgaacgttgcgacaatcgccaaggatggcttattggtagtcaaacgtgacgagccctttactcactctaggcaatgcattattgtccccagacaggttctggatggattgctgactgccttgcatatccagctgagccacccctcaagccatcagcttaaaatggttaccaagcggtacctctttgccttagacatggataaggccatcgaacgcgtagttaggagttgcacctcttgcgccgccttaagccaaaccccacaggcgcgcattgaacagtcttcatgtgagcctccagatgccattggcacctcctttgccgctgacgtcctcaaacgttccagacaacttatactggtcctgagggaatccgtaacgtcatacacctccacaatggtaatcgaagatgagcgccatcacacattacgcgacgccctggttcgcctgtgcattcagctacggcctttagacggccctcccgctgtcatccgaacagaccccgcccctgggttcaagtccctcgtcaacgaccagcttttgcaacaccacagaatcgtcctcgaacttggaaatccgaagaaccccaataaaaaccctgtggcggaaaaggctgtacaagagctagaggttgaattacttcgccaagaccccctcggcgttgcagtttcagaagttaccttagcagtagcaacagctaacttaaattcccgcatccgttcccgtggcttgtcctctcgtgagatgtggtctcaacgagaccaattctccaatcgccaacttcccatgtccgacgaagatctcataaccaaacaacacgatcaaagacttatcaaccatcctcacagcatgaaatccaaagccccgttggccctacctcgcccaactcccggcattgaagttggagacctcgtctacatccattcagatagaaacaaatcacatgcaagggaccgctatttggtaaccaacgtcgaaggcgccctctataacgtgcgaaagttcatcggttcccagttacgtagcaccagctatcgcatcaaaaagtcggagtgctaccatgttcctggagacctttcagtagcacactatcctcaacgtcgagacgactcctccggggatgaagaggatcccattccccaaaccactcctcctgccccgccagagatcccatctgcaatttctttaccggcggatcagcacgtcccggagccagaagccactgacatttccttgggcccaagtactagcgagcctgtggacctcccctcagaccacaccgcagagaggcagtttctcccctctgagagcgtccaccagccgaggcgttcagcacgccagcgtcggcgccccgcacgttacgatgattacgttacagacttctgagagtgactggccgccactgtggctacctagtgcctgactccgttagttaaccgttatgcccgtgacgggacagtcacgtcgttacgttcatttcctatagtttaagtatcgctaagtctagtagtccctcgttcttcaagaggacagacgttttgtttctctgctttcccgttaacccttttttgcttcgcatatcccttgttcctttttacatgagaagagagagattacgccagtaccggtcagcggtacttagttttgtcatgctcacgtattcgttggggcccgtgtctttttctctcgagagtcgccatcttgtattgtaacccgactcgtgtgttagatttgctcattaaactactggcgtaggatgaacg
>PYXC01001354.1_Tenualosa_ilisha_isolate_NBFGR-960_Primary_Contig_1356_[3364876_3370511]
gtaagcgccagtaattgagaataactcacaaccgagacgagggtagaagctaggtgaaactttactgaaagaatgagcacggtgaactaacacacacacatacatgcagcttgggactgagagaacaccaatccaagaacaggggcggcgcaagcgcagatgtagtgttaacacaactagcaacatactggcgtgactacttctcccttcacctaccccccctaaccaaaaaaaggggactgtaagccagcacagaaaggcaactcacttaatatggccagctagaacatccacacacaatcactggccacagaaaactcacaagggtagtacatgagacccaatatgacattgcgttaccactaaacaagagcacacttactgcaacaacatacagaatgagggtacgcaaaaaggagatacggtctgagaacatcacaagtccagtacatagtcactgaggtggggcggcggacggcgcggcctgctgcctcgcctgggtgaggagggttcacagccaggaccagcgcacgaggatcccgggacctccggtggatcacatgccggggcagtgactacaggggacatccgtcctgggacagggcagtgcccattggatccagatgagccaggtaccgacgcaatttccggcggaataacaggcaccaggggtatcactgccggaggcgtagctagaggtggacggcagtcatcatctgaggtgtcattgtcaccagggaaacgattgatgtcagtacaggtgacaggtaccttgtagcagtcggacagcttcacgcgataggtgaagtctctaggctgtgaccctgcaaacttgcgcagaccacaccagagaccctcgacggacacgacgagatatctgtcccggctgcatgctttgttgcggtccacgtgcaggtagacaagatcacccacctcaatggaaggggggtaaagtgtcctcccatgaggggccttggacctttcactgtgtgcatggttctttgacctctcttcatgctgcaggcgtataagatcttcgtcagcaagcggcaactgggtgctagtgaactggtctcgctgcgtccacatctcccgggcagacaggccgcgggaccgcagtcttgagttcaagcacgcagttgccacagccaggagcctcggtgatatgggaccaccacgaggctgctgtcgcagcaactcctcctccaactcccgcacggccttttcagcgacagggttcttattcgggttctttgcccgtcccagctccagcgcgattctgtgctgtgcaaggagtgagtcggacacaagagccttgaaagcaggtgccgggtcggtccgaacaacagcaaacaggccgtcaagaggacgtaactccacacaaagcctgataagtccctcccgtagagtttggctcccctcgtcttctaccagcatcgaaacagtataggatgtcacacactcccgtacaactagcaccagttgccgggcacgtttcatcacgtcagcagcaaaggtgatgccaaccgccgctgggggggcagaggacgattgttcaacgacgtgttggggcgtatgccggagagcagcacaggaatgacagccatctgtaactcggtggacggctttgtcgaggtcaagagcaaagaagtatctgccaatcgtctttttaagctgactggccgaggggtgactaagctgtaagtgcaatgcggtcacaaggcggtccaggacctgtctagggacaattatgcactcccgacatggggagcggggttcctcccgcctcacaattagcacaccatcactggctatagacgccacactgaggtatcttttgacgtccttaatgttcgtcactttcttggatggccgagtaccctgggtaagatgtgcatgagtacggcgtaagtcgggacattcagactgaagggaacgccacgcagtcctgctcgtaaaagggagcctcgctcgacctgccaggatatcgtcaccggtcagcaggcagacgactgaattctgagtgcgcagtacaaaactgcaaatttgacaggccatgtcagtgcattccggagggttacggctggcgaaatcagacgggaggatggccgcaccggccacatgtcgtatcgagacttggaacctgctcgccgtggagaggaatgtagacacacagggactagcagagaattcacccctgcacagcttttcataggcctgcacacatggcttgctgtccgtcaggacacatgccctgctagttgactgaatgatgtagggaccaaagtgcttgacggctgcggcaatagcaagggcctccacctcacacggcagccatgtcaactggtgatcacgcaacttggcactgaagaagccagcaagggcaagtttgtcaccgcgcatcacgtacagggtggcagctatgccaggtctcctaacggcgccatcagacacaatccatatctgatcatctgggcgggacaggatgactgagcggccagatgagaggcactgcttcaccttgttgaaggcactgtgtaactcctcagtccagtcgacactgtcctgtgaagcctttcccgcaatggagtcatcaagaggtgcaagaagggcagagcagtgcctgatcacgcgggccataactttcactgctccgatgaaggacttcatacctgccactgatttcggcggttcgcacgcggccagggtagacacacggtgggggctaggctgaagtgtaccctgggtccacacccacccgaggacggtggttgagcgcgggttgatgacagtcttggatgctgagaggcgcaggttgcatcggctcagggcatgtaggaccgaggcccagttgttcaaaagctcatccggtgagttgccaccacaatacaagtcatccgcaagcttcgccacaacgccagcttgtagcaggtcacctaacacagcagtctcggagcccggcatgcccatggctgagcgtgcatagacaaggactccacgaaagggggtgaccacaccacaatacttcatggagctgagggacagtggtatttggtagaatgcgttcgttagatctgtagctatcaggtgtcgccactgagcaattagccgtagagtgttgtcgacatcaggcatgagggaaggctgaggcttcgagtatcgaccaacgtcagcaaaggcagtcaccaaacgataaccgccactctgctttctgacgaggaaagaggggttgagatattcaactgacacgcccacgtcctctgggcgacggaatacacccaggccctccaattcatcgaacttctgttgcagctcagacagcttgtctctgccatataagggcaggcggcccttgcgctgtggtggctcaaccaggcccatgttcaccttggcctcgaaagggcccacagcgccattgtatccagggatggcagggttgaacacctcgtcatattggtccagcaaggcgtgaaacctgtccttaaaaccgggagggagcaggctgtctgggtcaacttggacgccacaggagtgctggacacttgaagcttgcactgggaggtgtcggaccatgggcacaatggtgtggatggcaggcgctacacttagcatagatggcggtgagagggggtccacctggcagaagtgctggtggcgcttcaagacgtgaggctcgttggagaggtttgggatgcggagccttcccgcaacgctgggtaccacaccagggtggggccaggcaggtgtagcattgcccttagctgagtgtgagtctaggcgtggttctacggcataaactgtatcgggggggcatcaggcgggaggggaatctccagaaattcgccgggccatatggtggttgacatggcacaacatgatggtgcggcgcactgcattctcagtggggtgtgtgacagtggagccgtaaggaatcaccgccccatcggctaaggtaatgagtcttttggccgggcgcacagaaatgtcattggaggacatgaagggtgtacctgccagtatgtccacgtccaggtttccacaaccaggccgtcaaagtggaatttattagcaccacgggtgaatgcgaggcgcgtctctcctaccaccttcatgggtgaagagccatcagcttggtgggctgactgggagctgggggtcacgcgggcaccgaaccggtgtgctgcagacagtcttatcatgttacatgtagcgccagtgtcaaggatgatgcgtgcatggtggtgtctgtaaaaggtgtcgatataaggggactgtctgacctggacagcgcgagcagtgtgaggctgaggaggctctggacacgcgggtgggaacggctcttcatcagagcactcctggtatacgggtgtatcgtcggggccttcctctaacacagagacaatctgtctcgctttaagcataaatttcctgtcttgttcgggtaagtatttgcaagagctgaggaagtgagtgttcagtcggcctgcttgtgtacatagggggcaagacttttcacgtgtgctcatccgtcttggcattctagaggcaccaaaggagggctggcgtggtactgtgccactgtatgtgcggttggaggtagctgcacgcattactttggcatcatcagctgcatggatttcagacaggagggagtcgagagcttgggaaatctccggtttaattgatgctactgtgcgagtgcgcagctcagtgccatatctttgcttgacaagtttgggtaggtcagggtgaattaaacgcagccatgtcacgacaaccaagttttcgagagatggggacaactcttcatcctcgtctagagccgtgtcatgatgggttaacccacgtgcctttaggaggctatcctccgtgaatgccataagacgctgaaatagatcttcgggacgctcgtccgtctctaagtgaatgtctacaaagtcaatgagctgagcgcctgtggtttgaaagccataatgtagccgaatggcttgccaaatgctgtcaatagacgtggaattcctgacaattgtgttacgggatattagagggcagtagttagctatttggcctagcatgagctccaagtgattgactttctgttgagccgtacacctttgagcttcgggaactgcctcaccatcgttccgaagccctctaaggggggtagctcggctcttctttccccatgtcgtgccctcgacgaggaacggggcaaacagtggatccaacgacaaggtgtactgcaagttttgcttccagttttcgaacgaatttaaggtctcttgtttggataggcaccattgtttcggtgcacggtaagcgttggctgccattgcgtcggcaatattggctaatttaaacaatattggcttatcttaccctcacggttgttgacgctgtcgtcagagtaagggattaggtaaccaagaggcagggttcagtgactttgcgctgccaccacgccagtaactgagaataacttacaaccgagacgagggtagaagctaggtgaaactttactgaaagaatgagcacggtgaactaacacacacacatacatgcagcttgggactgagagaacaccaatccaagaacaggggcggcgcaagcgcagatgtagtgttaacacaattagc
>CM023824.1_Branchiostoma_floridae_x_Branchiostoma_japonicum_isolate_bjbf_chromosome_2_[10545386_10551159]
acctctgcgccactaagtggcctaggacgcgaatacttgacggggatggaaagatgcggcctgattcagaaccagttcagaaggctttattcaatgcacggcggccatgtacaagagtcggtggtcggacaaaggtcaagcagctgacgtcacgatgacgtcacacctaattagcataactcactggcgtgattcatctttctttctttctttcttttctaccttccctctttcctctttttgtaaagctgctgagtgttttctgcttctaacaaaagaacaaacgttgttggtaaactctattttggaacaggaataaatttgatacattgtggatgacatctgctactaatggaatacaagtaaatgttgtatcatttgagtggagaacagttgtcttgtcttcattcttatacgttgcaaagttagttaactgctggtaatacttgtctatataacaagagtatgtgtaaacaactggtataactttgaattcaacaaaatgtaagttttaagttaaactgtttgtactaaatagagttctggtgttgtcttagatattgagttcttgggtgggatctggcccagttaagttacatagtcttttaggtactgtgggcggtgagtctgacgctcagaatgccgtagtggtgggtctggtggatagagttctggtaatgctggatgctcaagttcaggtgctgcaggaagagcaggaggtggatcaggagcagcaggaggtggatgatgttccggagacacaggttgctggaagtcaggaacagctggaggtggatcagggatgacaggcggtggttgctgttcttcgttgtcagtgctgtcatgatctgtatcgtcgtcatatgtaggctggcggtgttgaggggagacttggttgggtactaagtaacagtcaccagggcgaactcggtaggaccttgatcgcagttggcggccgatgaattttgagatggatatccagtctttgttgacagccgtgaccaggtacctgttgcgggccagggacttgtttctgtcagaatggaggtagactaagtcgccaacagtgatagtcggtgtaggcttcatcttggccttgggagcttttgattttgtgcttgggagatggttgtctagtcgtcgttggtgttgttctttcagaagtagtcggtctgagagtggtatttgtgctccgttgaattgatcccgctggtagagaaattcccgggatgatagaccgttggaacgaaccttcgtgttgactgctgctgttacaacggctagttgggcaggagacacaggttggttcaggggatcgaccttgcagagctctgctcgcagttcctcaatcgctcgctctgctactggatttttgttgatgtttttgtgctctccaagttccagctggaggtggttttcagccaaccaagagtcgttaatcagagcctggaagcctggggctggatcacatcggatgattgcaggaggaccgtccaaggggcgaataggtgaacataaggcaatcagtccatctcggagagaggtcgacttttcatctggtacgatttgggtgaacgtgtatgacgagctgcattccctgacaacaagtatgttctgtcttgctcgtttcatgatatcagctgcgaatgttgtgaagactgttttaggtggaggcagggtggtgaaggtgggaggaacaggtgtttgttgtttgagagcagcgcattggtcgcagactgttgtgaccttctggattatggtgtccatgcttagggcatagaagtatcgggagaagacggttttgagttggtgttgagtgggatgtcccagcttgaggtggatggctgtggccaaaccgtggacaacgtggcgaggtacaacaatgcggtctcttgtcattccaaacatgtctctgttgggtactatcaacagaccatcggtggagatagtggtctttaccaggtaggatttgatgtctttgatatgtctttccttcctggacggtgtggtaccttgtcgtaggtgagcgaatacacggcgaagtgacggacaggaggactgtatggagcgccaagcgctgcggctggtgtagatcggattgtttaagttagactctggcttgatggttgatgtgttgatgactggttcttcgctggtagtgttgacaaaggaacatatttgacagttatgttccgtgcattccagtgggtggcgactggcgaagtcggtggaaaggttgtgttttccactgatgtgcttgatagtgatggggaactggctgattgctgacaagaaggttgataccctcgggctatgagagaattctcctcggcggagcttttcaactgcttcaacgcacggcttggagtctgtaaggatgaacgcgggtttcgtggtttgaatgaagtatggcttgaaatgctttaaagctgaggagatggcgagagcttcgagttcgcagggaagccattttcgttggttcttctttagcttgcagctgtagaagcctgccactctggtggtgttctgtcgcctgatgaatagtgttccgccaatgccggtaggtctgacggcggcatctgtgacaagccacagctcgtcctctggtcttggaaggacaacagcttggtgtgcagcaagaccatgttgagccttgtggaatgtagataaggtgtcatcattccaatggatcttatcctttgaaggctgacctgctaccaagtcatcgagaggacccaggaggacagatgttccagggatcacgcgagagagggctttgtaggagccaatgaacgatcgcagggctgtgatggtttgtggtggtgggcatgttgctaaggtgcaaagtgtgtgttgggaagctgatatttgcccctggtcccagcgccatcctagtatggtcgtgcttctgggacagatgatggttttggagggggaaagacgcaagttgctattgtgtagggcagccaggacatctctccaattgttgagcagttcatcaaacgtgtttcctccacaatataggtcgtctgcaatctttgccacagctcctcgcatcagcaggtgtcccaatgtgcgggacatgagctcctccagtgctgtctcgctacctggcatacccatggcacttctgcagtagacacgaatccccttgaatggtgtgacgatgccacagtacttgcgtgagtttgggtggaggggtatctgatggtatgcagaggtgagatcagagactatgatgtatttccagcaagcgatctggcgcatgacatggttgacgtcagggagcaaggaaggttgtggcttgcagtatttggcgacatctgcaaaggctgtgacaaggcggtgacccccgttgggtttgtttaccaggaaggaagggttcaggtattctaccacagtatcagcagattctggtgtagcaattacgcctctttcttccagttcgtctagtttctgctgcaactccactaggcggtttctgccatataggggcaagcgtccctttctttgcggcggttgggcaggacccatgttgacgactgctcgtatgggacctacagcatcattgtaccctgggaaggcagtatcaaagaccttgtcgtaggcttgcaggactgatgacattttgtagcgttgggtggagctgagggtattgtcagggtctaattgaacagagtctgagaaaggtgtagactgatgtgtcgatgtggatggttcttcgcacatgtagctctgttgatcaggcatgatgtcttcagccggaatgactggggtagcgtggaagaggtgcatgtttttagtgacatggataggtgtgttggagacgttaggtacccgtatgaatccagctacattttggtaggtaccgtgttcgaaggcctccaagtggtcacgtgagagagagtcatatctgggttccaggacgacatcttggtagtcgttaatctcagctggtagtgctagctctatgtaatcacttggccataccgtggtagacttgtcttgcatacggagtagggtgctgctgctagagatgcgattgatggcaggatgggaccgctgtcttgctgggatatatgcagtagtcgatccatctggcagtctgatgtgtttgtgcttgaagtcaatggtgaaaccattgtgctccaggaatgggctgcctgcgatgatgggtgaagccaagtccgtgaccaccagagcatcaaactgcaggggtagtttataccggtagaaagtggttctacattcccctagaacaccggacatacgcccaccatcagcctggcttggagtttgggtgctgttggggacaatctgcaatcccaggcgtctagcctcatcctcacgaatcatgctggattcagctccagagtcgagcaacatgcgtactgaatggctattatgaaagacatcaaggtgtggggatgggcgcactgctaccctggagatcagtgaaggtgatggcttaacatcagctgagggaaatgtttctgctaacaagatggatggctctgggtctatatcctcaaagctgtcctgttgtacatcatcatcatcatcttccatgtcaatctgtctggtacggattaaatatttcttatcttgatcagggagatgtaaacattcactgaggtagtggttgtaaactggcctacctgcctgctgacatagggggcacaccttgttgggaggtctggaaactgggcgtggtctggtctgttgtggcctagagtattgtttctgactctgcctgcggtactgcccacgaccctggctcatacggagggtcttgatgtcttcggtggtgtgtaactcgtccaagagagattgtaacgccaaggaaatttccggttttatggaagctagcgttttgttacgcagctccgaaccgtagcgttgtttgactagggctggtagttctggatggagtaacttcaaccacaggaggacaatgatgttttccagggacggagtgaccgcctcttcttttgtgacggcttcaccatggtgagttatccccccacccggggtgagaaggttgtcctcgatagctgcggttaagcgctggaataagtcctctggacgctcattgggttctagtgttatgttcgctatgtccaggaaatatccccccgtggattggaaaccgtagtgcaacctgactgcctgccagatgtcgggtaaggatgtgctggtcttgacgattcgattgcgagtaatgatcgggcagaaatttgcaatttggccaagcatgaggtctagagaccttaccttctgctgtgcagtacgacgtgtggcctcgggaacaccttctccatcgttggcgagtcccctgttttctacttccgaagtcgccttctcccatgtgaaaccttcctgcaggaagggggcgaagttgggatcgagtgacaggatatacaacaggtttgcacgccagttttcaaaactgttgatggtttcagatttcgagagcggccattgtcgtggtgcacggttctgggctgctgccatccttcgtcgtttttggagcgtaggttgtggtgagatgtcggtcggtgggttatcgtaactcccggcgctgccaccacgccactaagtggcctaggacgcgaatacttgacggggatggaaagatgcggcctgattcagaaccagttcagaaggctttattcaatgcacggcggccatgtacaagagtcggtggtcggacaaaggtcaagcagctgacgtcacgatgacgtcacacctaattagcataactcactggcgct
