# Supplementary material for: Kuafuorterviruses, a novel major lineage of reverse-transcribing viruses
Source: Virus Evol. 2024 Dec 19;10(1):veae110. doi: 10.1093/ve/veae110 (PMC11673190; doi:10.1093/ve/veae110)
Supplement: veae110_Supp [file veae110_supp.zip › suppl_data/Supplementary Dataset S3.txt]

>RSV
GHIEPSLSCWNTPVFVIRKASG-----SYRLLHDLR----AVNAKLV-----------------------PFGAVQQGAPV-LSALPRGWPLMVLDLKDCFFSIPLAEQDREAFAFTLPARRFQWKVLPQGMTCSPTICQLVVGQVLEPLRL--RMLHYMDDLLLAASSHDGLEEAGEEVISTLERAGFTISPDKV-QREPGVQYLGYKLGST---Y-VAPVGL--VAEPRIAT---LWDVQKLVGSLQWLR-
>MMTV
GHLEESNSPWNTPVFVIKKKSG-----KWRLLQDLR----AVNATMH-----------------------DMGALQPGLPS-PVAVPKGWEIIIIDLQDCFFNIKLHPEDCKRFAFSVPYQRFQWKVLPQGMKNSPTLCQKFVDKAILTVRS--YIVHYMDDILLAHPSRSIVDEILTSMIQALNKHGLVVSTEKI-QKYDNLKYLGTHIQGD---S-VSYQKL-QIRTDKLRT---LNDFQKLLGNINWIR-
>BLV
GYISPWDGPGNNPVFPVRKPNG-----TWRFVHDLR----ATNALTK-----------------------PIPALSPGPPD-LTAIPTHLPHIILDLKDAFFQIPVEDRFRSYFAFTLPHRRFAWRVLPQGFINSPALFERALQEPLRQVSS--LLVSYMDDILIASPTEEQRSQCYQALAARLRDLGFQVASEKTRQTPSPVPFLGQMVHNQ---I-VTYQSLPTLQISSPIS---LHQLQAVLGDLQWVSR
>HIV1
GKISKPENPYNTPVFAIKKKST-----KWRKLVDFR----ELNKRTQ-----------------------DFWEVQLGIPH-PAGLKKKKSVTVLDVGDAYFSVPLDESFRKYTAFTIPGIRYQYNVLPQGWKGSPAIFQSSMTKILEPFRI--VIYQYMDDLYVGSEIGQHRTKI-EELRAHLLSWGFTTPDKKH-QKEPPFLWMGYELHPD---R-WTVQPI-DLPEKDSWT---VNDIQKLVGKLNWASQ
>MuLV
GILVPCQSPWNTPLLPVKKPTN-----DYRPVQDLR----EVNKRVE-----------------------DIHPTVPNPYNLLSGLPSHQWYTVLDLKDAFFCLRLHPTSQPLFAFEWRSGQLTWTRLPQGFKNSPTLFDEALHRDLADFRL--ILLQYVDDLLLAATSELDCQQGTRALLLTLGNLGYRASAKKAQLCQKQVKYLGYLLKEGQRWL-TEARKETVMGQPTPKT---PRQLREFLGTAGFCRL
>WdSV
GILIKCHSPCNTPIFPIKKARD-----EYRMIHDLR----AINNIVA-----------------------PLTAVVASPTTVLSNLPSLHWFTVIDLSNAFFSVPIHKDSQYLFAFTFEGHQYTWTVLPQGFIHSPTLFSQALYQSLHKIKE--ICI-YMDDVLIASKDRDTNLKDTAVMLQHLASEGHKVSKKKLQLCQQEVVYLGQLLTPEGRKI-LPDRKVTVSQFQQPTT---IRQIRAFLGLVGYCRH
>SnRV
GVLRKCNSTVNSAIWPVGKPDG-----SWRLTIDYR----PLNSAVS-----------------------CPYPTVASTPELFAKLKKYQVYSSLDISNGFWSIRLEEECQYLFAFTFDTQQYTWTRLPQGFHASPGIFHQALYNGLASCKC--KLLQYVDDILLMSEDRDHHLRSLAILLQGLKDLGVKINPKKSHFCKDQVQYLGVNVGADTRSL-IDARSQLIRTLDIPLT---VQGLRSALGLFNFCRA
>SFV1
GVLIQQNSTMNTPVYPVPKPDG-----KWRMVLDYR----EVNKTIP-----------------------LIAAQNQHSAGILSSIYRGKYKTTLDLTNGFWAHPITPESYWLTAFTWQGKQYCWTRLPQGFLNSPALFTADVVDLLKEIPN----VQYVDDIYISHDDPQEHLEQLEKIFSILLNAGYVVSLKKSEIAQREVEFLGFNITKEGRGL-TDTFKQKLLNITPPKD---LKQLQSILGLLNFARN
>FFV
GVLIQKESTMNTPVYPVPKPNG-----RWRMVLDYR----AVNKVTP-----------------------LIAVQNQHSYGILGSLFKGRYKTTIDLSNGFWAHPIVPEDYWITAFTWQGKQYCWTVLPQGFLNSPGLFTGDVVDLLQGIPN----VEYVDDVYISHDSEKEHLEYLDILFNRLKEAGYIISLKKSNIANSIVDFLGFQITNEGRGL-TDTFKEKLENITAPTT---LKQLQSILGLLNFARN
>Tat4-1
SIVEVKYPEWLANPVVVKKKNG-----KLRVCIDFT----DLNKACP-----------------------KDSFPLPHIDRMVEATTGNELLSFMDAFSGYNQIPMHKDDQEKTSFITDRGTYCYKVMPFGLKNAGARYQRLVNQMFAPLGK--TMEVYIDDMLVKSKKSADHIEHLTACFETLNKYNMKLNPAKCSFGVTSGEFLGYIVTKRGIEA-NPKQIQAILDLKSPRN---KKEVQRLTGRIAALNI
>Gypsy
GIIRPSRSPYNSPTWVVDKKNP-----NKRLVIDFR----KLNEKTI-----------------------PDRYPMPSIPMILANLGKAKFFTTLDLKSGYHQIYLAEHDREKTSFSVNGGKYEFCRLPFGLRNASSIFQRALDDVLREIGK--ICYVYVDDVIIFSENESDHVRHIDTVLKCLIDANMRVSQEKTRFFKESVEYLGFIVSKDGTKS-DPEKVKAIQEYPEPDC---VYKVRSFLGLASYYRV
>TF1
GIIRESKAINACPVMFVPKKEG-----TLRMVVDYK----PLNKYVK-----------------------PNIYPLPLIEQLLAKIQGSTIFTKLDLKSAYHLIRVRKGDEHKLAFRCPRGVFEYLVMPYGISTAPAHFQYFINTILGEKES--HVVCYMDDILIHSKSESEHVKHVKDVLQKLKNANLIINQAKCEFHQSQVKFIGYHISEKGFTP-CQENIDKVLQWKQPKN---RKELRQFLGSVNYLRK
>Del
GFIRGSTSPWGAHVLFDPKKDD-----SKRMCIDYK-----LNSVTV-----------------------KNKYPLPRIDDLFDQLNGA-YFSKIDLRFRYHQLRIR-ADIPKTAFRTRYGHYEFLVMPFGLTNVPTAFMNLMNRVFRELDK--FIVVFVDYVLIYSRTQKDHEHHLRISLQLLRNNQLYAKLSKCEFWMEKVKFLGHVVSREGIVV-DPVKVKAVMNWELPKN---IFEIRSFLGLAGYYRR
>Reina
GVIQHSSSPFASPVLLVKKKDG-----EWRLCVDYR----RLNAHTV-----------------------KNRYPMPVFDEIVDELCGTKIFTKLDHRSGYHQIRIKEGDEFKTAFQTHNGHYEYRVMPFGLTGAPATFQDFMNKILTPLRK--CVVVFLDDVLIYSRDMEEHVLQVKQVFQKLKDHQLKLKLSKCRFAQTTLEFLGHIISAEGIAT-DPEKVQVIRDWPIPNN---VKEVRSFLGMAGYYRR
>CRM
GYVRESLSPCAVPVILVPKKDG-----TWRMCVDCR----AINNITI-----------------------RYRHPIPRLDDMLDELSGAIVFSKVDLRSGYHQIRMKLGDEWKTAFKTKFGLYEWLVMPFGLTNAPSTFMRLMNEVLRAIGK--FVVVYFDDILIYSKSMDEHVDHMRAVFNALRDARLFGNLEKCTFCTDRVSFLGYVVTPQGIEV-DQAKVEAIHGWPMPKT---ITQVRSFLGLAGFYRR
>Maggy
GFIRPSSSSVASPVLFVKKQGG-----GLRFCVDYR----ALNNITV-----------------------KDRYPLPLVRETLNNLAGMKFFSKIDIVSAFNNIRIKKGEEYLTAFRTRFGLYESLVMPFGLTGAPATFQRYINDSLRELDV--FCTAYLDDILIYSRTRTEHEEHLKLVLEALRKAGLYANAAKCEFFVTETKFLGLLVGVEGVKM-DPEKITAVLDWQTPKK---LTDVQAFLGFGNFYRR
>Sushi-ichi
GIIRPSSSPLAAGFFFVAKEDG-----GLRPCIDFR----KLNNITV-----------------------KNKYPLPLMSSTFEPLTHARVFTKLDLRNAYHLVQIRKGDEWKTAFNTHLGHFEYLVMPFGLSNAPAVFQELVNDVLRDINV--FVVVYLDDILIFSRTMEEHHQHVRLVLQRLLENRLFIKAEKCIFHSASVGYLGYIVEEGRVRA-DPAKIQAVVEWPRPTD---RTQLRRFLGFAGFIRR
>Athila4-1
GVIYPSDSTWVSPVHCVPKKIT-----GHRMCIDYR----KLNAASR-----------------------KDHFPLPFIDQMLERLANHPYYCFLDGYSGFFQIPIHPNDQEKTTFTCPYGTFAYKRMPFGLCNAPATFQRCMTSIFSDIEE--MVEVFMDDFSVYGPSFSSCLLNLGRVLTRCEETNLVLNWEKCHFMVKEGIVLDHKISEKGIEV-DKGKVEVMMQLQPPKT---VKDIRSFLGHAGFYRR
>Diaspora
GIIYPSDSQWVSPVQVVPKKQN-----NWRVCIHYR----RLNQVTK-----------------------KDHFPLPFIDQILECLAGKSHYCFLDGFSGYMQITIALEDQEKTTFTCLFGTFAYRRMSFGLCNAPGTFQRCMISIFSDLEN--CIEEFMDDFTVYGSSFDGCLDSLEKVLNRRIETNLVLNFEKCHFMVEQGIVLGHIISNKGIEV-DPAKISVISQLPYPSC---V-EVRSFLGHAGFYRC
>RTBV
KLIKKPTCRHRTAAFIVRNH-------KPRIVYNYK----RLNDNMH-----------------------TDPFNIPHKISMINLIQKANIFSKFDLKAGFHHMKLKDDFKDWTTFTCSEGLYTWNVCPFGIANAPCAFQRFMQESFGDLKF---ALLYIDDILIASNNEKEHIEHLKIFFNRVKEVGCVLSKKKSKMFLKEVEYLGVEIKEGKISL-QPHIVDKIKKFDKNNT---LKGLQAYLGLLNYARG
>TVCV
KYIQESNSKHTSPAFIVNKHRG-----KSRMVIDYR----NLNAKTK-----------------------TYNYPIPNKILKIRQIQGYNYFSKFDCKSGFYHLKLEDESKKLTAFTVPQGFYEWNVLPFGYKNAPGRYQHFMDNYFNQLEN---CIVYIDDILLYSRTQDEHIKLLEKFAHIIENSGISLSKTKAEIMKNQIEFLGIQIDKNGIKM-QTHIVQKIINLDENID--TKKKLQSFLGIVNQVRE
>CaMV
KVIKPSKSPHMAPAFLVNNERG-----KKRMVVNYK----AMNKATV-----------------------GDAYNLPNKDELLTLIRGKKIFSSFDCKSGFWQVLLDQESRPLTAFTCPQGHYEWNVVPFGLKQAPSIFQRHMDEAFRVFRK--FCCVYVDDILVFSNNEEDHLLHVAMILQKCNQHGIILSKKKAQLFKKKINFLGLEIDEGTHKP-QGHILEHINKFPDTED---KKQLQRFLGILTYASD
>SbCMV
GLIRESQSPHSAPAFYVENHRG-----KRRMVINYK----KMNEATI-----------------------GDSYKLPRKDFILEKIKGSLWFSSLDAKSGYYQLRLHENTKPLTAFSCPQKHYEWNVLSFGLKQAPSIYQRFMDQSLKGLEH--ICLAYIDDILIFTKSKEQHVNDVRIVLQRIKEKGIIISKKKSKLIQQEIEYLGLKIQNGEIDL-SPHTQEKILQFPDEED---RKQIQRFLGCINYIAN
>ComYMV
KVIRPSESKHRSTAFIVRSGKG-----KERMVFNYK----LLNENTE-----------------------SDQYSLPGINTIISKVGRSKIYSKFDLKSGFWQVAMEEESVPWTAFLAGNKLYEWLVMPFGLKNAPAIFQRKMDNVFKGTEK--FIAVYIDDILVFSETAEQHSQHLYTMLQLCKENGLILSPTKMKIGTPEIDFLGASLGCTKIKL-QPHIISKICDFSDEAT---PEGMRSWLGILSYARN
>PVCV
DLIEPSDSQWACEAFYVNKRRG-----KLRLVINYQ----PLNHFLQ-----------------------DDKFPIPNKLTLFSHLSKAKLFSKFDLKSGFWQLGIHPNERPKTGFCIPDRHFQWKVMPFGLKTAPSLFQKAMIKIFQPILF--SALVYIDDILLFSETLEDHIKLLNQFISLVKKFGVMLSAKKMILAQNKIQFLGMDFADGTFSP-AGHISLELQKFPDTLS---VKQIQQFLGIVNYIRD
>DIRS_PFX14025.1
VESPLSQGDFVSSIFLRLKKNG-----VDRMILNLK----ELNQFIV-----------------------YRHFRVDSLKTVTDLMTQGCFMASVDIRDAYYTVPIAIEHQKYLKFMWRDKLYQYTCLPNGLASAPRIFTKLLKPVFNVLRQKYLSSSYIDDCYLQGASYGECYENSDWEMS-------GKNSSKALLDSTDATTCGFSTD------------------------------------------
>DIRS_KHJ94801.1
AKARKGSPVWISTMFPIPKKDG-----TWRPIINLK----PLNQFLK-----------------------VPHFKMEGLHLVPEIVKQGDYCAKIDMTDAYFAVNIAEDSRPFLAFFWGSEIFWFTCLPFGLATAPYIYTKLMRVIMEHLRTGIRLISYLDDWAFFAETAELLHQQLDYALRTFENLGLRINREKSILKPQRIEFLGVILDTSLGVFLPQSKLAKIRDEAESKGVVKAREIAKFLG-------
>DIRS_AAA70202.1
VLPNRSKRVFYSNVFTVPKPGT-----NLRPVLDLK----RLNTYIN-----------------------NQSFKMEGIKNLPSMVKQGYYMVKLDIKKAYLHVLVDPQYRDLFRFVWKGSHYRWKTMPFGLSTAPRIFTMLLRPVLRMLRDNVSVIAYLDDLLIVGSTKEECLSNLKKTMDLLVKLGFKLNLEKSVLEPQSITFLGLQIDSVSMKLVPKEK---------KKSVIK--EIRNFLK-------
>DIRS_CAA43185.1
PSERLGDVKVISALSVSVNADA-----KCRLVMDLT----TVNPYIT-----------------------ANKIKLENVAIAKSLIPKSGFMLTFDMKSGYHQARMADSELIYLAFRWEGKTFWMKALPFGLSSAPEYFTKLFRHPLATLRGGVNCLLYLDDLLVWSETYEGACEASAKVRALFGKLGVVLNNEKSSVTPREVKWLGVVFNLTHGTLISKNRIENALAAAARRKRPSAKDRLKFTGALNSMHD
>HEART_DS916129.1_Ixodes_scapularis
IIEETQRGPFLSPIQLVPKTPT-----ASRFVLDCS----HLTSSLP-----------------------SPKFRLPPLPQKACPLPAAPFFVKFDLRDAFYHFGLAPATRALTTFRLDGRYYRYTVLPFGIRPAPFFMQAFATALAREARAGLWAWAHLDNFLFAHSDPVFLKSQLDIFLDQLSEAGVRLNPSDSMFRPKQVKFLGFLLDGTSGTIHTPSRRQDLLLVLRAHQPQTRKVYQRAAGFWGFYFS
>HEART_JXMZ02025108.1_Ixodes_ricinus
VIEQTQRGPYLSPVQVVPKSST-----ESRFVLNCS----ALMPYLK-----------------------APKFQLPPLPVQTTPLPPKPYFTKLDLKEAYYHFGLHPSARQLTTFKVDGVYYRFRVLPFGIRPAPFIMQMLSNSLTRFLRNGVWAWSHLDNFLIAHSDPDFLRTVTAAFHNLLVENGIQVNHKDTTLVPQQIKFLGFRLNGETQTIHTPSRLKELEKTLEVSTPQPLKTFQRIAGHWAFYFS
>HEART_JXMZ02126287.1_Ixodes_ricinus
VLRKTQRGPYLNPIQLAPKSDT-----ESRFIFNAA----ALTPHMR-----------------------APKFHLKSLPVLENPLPRRAFFTKVDLAEAYYHFSLAPQTQQLTTFRLDGEYFCFTRLPFGLRPGPFVMQQLSTAITRHLRAGVWAWSHLDNFLLAHPDPAFLARVTRDFVHKLQRCGIQVNPKDTVHEPQTIKFLGFLLEGRDDMIHTGPRKADLTNLLRQRQPLPLKTVQRYIGHLVFYFS
>HEART_DS705151.1_Ixodes_scapularis
VLKKTVRGRYLSPIQLAPKSAT-----ESRFILNAA----ALTPHMQ-----------------------APKFHLKPLPVLENPLPKKPFFTRVDLSEAYYHFSLSEQTQKLTTFRLDNGYYCFTRLPFGLRPGPFVMQQLATALTRHLRAGVWAWSHLDNFLLAHPDPAFLARVTRNFLRDLQACGISVNPKDTKEQPRSITFLGFLLEGDDEMIHTGPRKQDLAKILRQQNPLPLKTVERYVGHLVFYFS
>DIRS_AAM94957.1
IREWDAPSPTVVNGLRVVEKDG-----KLRLCINPM----YINCFLR-----------------------YRPVKYERLAEVPSYLLPEDWLYTTDDKSGYWQLSLHEREHTYLAMRWRGQTLFWPHLPFGLAPACHLYTSMKLEVFRPLRQGVRMSFLIDDQMGAAGSKAAAQFQCGAVVRLLAALGFTLSLSKCQLIPRRVRFLGMEVDAEAQAFVPDDKLARFRALLTQGERLTARQVAQVAG-------
>HBV_AMDV
QCGTRIPRRPTGGVFLVDKNTR-----EARLVVDFS----QFSRLVM-----------------------WPRFASPNLRALAQLLPSGMCWVSLDVSAAFYHIPMHPSAAAFALIGLPGTVMGFRKIPMGIGISPFLLAQLTAILCQHLRRTVCAFSYMDDVVLGHINGQHLERVAHCVFGLFTHYGIKINPEKTKWTGTTLFFLGMEFREQGWTP-SQDKMTKIMDLLDHTKYYDPKILQRLCGTLAFHAP
>HBV_A_adw2_X02763
IRIPRTPARVTGGVFLVDKNTA-----ESRLVVDFS----QFSRGVS-----------------------WPKFAVPNLQSLTNLLSSNLSWLSLDVSAAFYHIPLHPAAMPHLLIGSSGIVLGFRKIPMGVGLSPFLLAQFTSAICSVVRRAHCAFSYMDDVVLGAKSVQHRESLYTAVTNFLLSLGIHLNPNKTKRWGYSLNFMGYIIGSWGTLP-QDHIVQKIKHCFRKNRPIDWKVCQRIVGLLGFAAP
>TFHBV
FSRSVVPSGCTGRVFLVNKNSS-----QARLVVDFS----QFSRRVH-----------------------FPRYFSPNTEALSRILPPHMWRISLDLAEAFYHLPYHTSSSLRLSVSDGKRVYLFRRAAMGVGLSPWNLTLFTSIIAERIRKSIHCFAYMDDFILSHPNPRYLIAAANGVVGYLQQYGVRINFDKSTLTPTRIVFMGLQITPTHIHV-TKEKFQKLHDLLTSDVFYDWKILQRFAGHFNQIVA
>DHBV_AY494851
RGNTSWPNRITGKLFLVDKNTE-----EARLVVDFS----QFSKGMR-----------------------FPRYWSPNLTTLRRILPVGMPRISLDLSQAFYHLPFNPASSSRLAISDGQRVYYFRKAPMGVGLSPFLLHLFTTALGSEISRNVWTFTYMDDFLLCHPNARHLNAISHSVCSFLQELGVRINFDKTTPSPVNIRFLGYQIDQRYMKI-EESRWKELRTVIKKGEWYDWKCIQRFVGHLNFVLP
>SkHBV
HVRARVPTRVTGRCFLVHKDTE-----KARLVVDFS----QFSRGVR-----------------------FPKYWSPNHQTLRRVLPRDMSRISLDLSSAFYHIPHHPESAARLLVSDGESVYAFRKCPMGVGLSPFNLTIFSNILASHIRRNVHCFAYMDDFVLSHPDPRHLRSTTSAVVDWLQSYGIIINVDKSTPEPARIRYLGLMISDRLMTI-PSSYKQDLLDSLKDTVFYDFKCISRLVGKCSYMAG
>Acartia_tonsa_LS060320.1_4387_3677
PQKHNIQVKKVSPSFILQKARA-----KHRWVVAFN----NLNDDLL-----------------------PKPSKQTSGRNVLTFIAKHKFHIHADLFNSYFQIPIRKQDWQWLGVRTFRGVRVLTRAGQGLLNSETELDELVSRVLGDIL-G-FCYVERDDIIVGGDSIDSTIENWNTVLTKLNDNNLKVAASKVKIFSKDIEVFGHRIIDGKVHP-SDHILTSLSSIDQLIT---VKQLNSWKGLYKTL--
>Astyanax_mexicanus_NC_035899.1_40916365_40917048
PEDVGVSVEYLNPSFLIRKQSG-----GYRLVTAFA----DVGRYSK-----------------------PQPSLMPDVDSHLYHCHRFDKRILPDTTVMRHPLPWSSARLGDC-----TGIDVRVGSAASWRGGETCFRWQLTGAVEQV----LCPSCSESLQPG------------------------LSASKTVINPHSTNILGWVWTQGTLKP-SPHRVSTLAACEPPNQ---MGG-DPFIGAVKVMAR
>Morbakka_virulenta_RDPX01000047.1_4200770_4201453
PEVVGTTVEHVSPSSLVRKPNG-----GHRLVTAFT----TIGEYSK-----------------------TLPMVMPVVEETLRTITKWKSIIATDLSDTFY-ILLDAESRRWSATPTFKGLRVYNVSAQGMLGSSEILEEMMCTILGPIQEG-VVAKVPDNLFVGGDNYSSLLKYWMRIFDRVCSSNLTLKTLKTVIAPTKIQIFGWDW-NGTILP-CQHKISLLSTCDPFKT---VTALRSFIGSFKVFNR
>Architeuthis_dux_VCCN01005964.1_1914488_1913856
-EDVNITVEYLNPSFLVKKPIG-----NKRLVTAFG----EVGQYAR-----------------------PQPTLMPNVNQVLRTIGNWKYLVKTDLTSAYWKMPLKRSSMKYCCVVTLRGVRVYDRSAIGMHGTETAQTHVLRRLIVRAQNN-TISRCR----ITRESLEGCTF-------ALSSNGHRLLAQKRVCCLAAATVLGWIWSQGTLRA-SPHRVSALATVDVPTT---VGQLRSYLGSFKFLS-
>Limacina_bulimoides_SWLX010212881.1_671_42
----------MYPLFLVKKSDG-----GHRLVTSFG----EVEEFAR-----------------------PQPTITSNVEHVLLQLGQWKQVIKTDLTKAYYQIPLSTESTKCVGVMSYRDTFVYLRSVMGLPGSEAALEELLSRIIGEIKEG-KMIKLADDLYIGADSVESIMITWQEVLNRLLLNGLKLSAHKTVCCPSTTAILGWQWENGYVST-SSHRLNALAACEPPST---IKSLHSYIGCYKFLCR
>Haliotis_rufescens_QGMO01000846.1_256672_255989
PEQVNINVEYLNLSFLVKKPNG-----SYRLVTSFG----EVAKYSK-----------------------PQPALMPNVDNVLREIGKWKYLIKTDLLQAFYQIPLSHSSMRFCGIVTYKGVRVYTRSAMGMPGSETCLEELMCRVLGHVQDG-LVVKLADDLFCGGNTPEEVLSNWRLVLDALRRNNLRISAPKTVICPLSTTILGWMWKNGTLTA-SSHRIAALASIEPPTT---IQGLRSFVGAYKAMSR
>Sanderia_malayensis_RQOL01000342.1_36366_35683
PEDHHIVAEYLNPSFLIKKPSG-----GHRLVTAFS----EVGRYAK-----------------------PQPSLMPNVHSTLRHIARWKYIIQSDLTSGFYQIPLAKESMKYCGIVTFKGVRVYARSAMGMPGSETAPEELMCRVLGDVTKG-IIVKLVDDLFCGGDSSEELLCNWRAVLTALHQSNLRLSAHKTTVAPCSTTILGWIWEDGTLQA-SSHRTAALSRCEPPPI---VKGLRSFLGAYKILAH
>Oxygymnocypris_stewartii_QVTF01019794.1_361529_360846
PEDIDVDVEYVNPSFLVKKPNG-----GFRLVTAFA----DVGRYSK-----------------------PQLSLMPNVDATLRLIAQWRYIIATDLTKAFYQIPLSKSSMKYCGVVTFKGVRVYARCAMGMPGSETALEELTCRVLGDLQQG-QVAKVADDLYCGADTLEDLLAVWKKVLVALQACNLCLSPSKTVVAPVQTNILGWVWNQGTIRA-SSHRISTLASCTPPAT---VCGLRSFIGAYKVLAR
>Pachyseris_speciosa_JAEMWC010000066.1_81003_81686
PEDIGVTVEYLNPSFLVKKPSG-----GFRLVTAFT----VVGRYSK-----------------------PQPSLMPDVDSTLRTIAPWKYIIKSDLTRAFYQIPLSKASMKYCGVATFRGIRVYTRSAMGMPGSETALEELMCRVLGDLQEG-CVTKLADDLYCGGDTPQELITNWSRILDALARCNLRLSATKTVIFPKTTTILGWIWSQGSLSA-NPHRIAALATCSPPES---VKGRRSFMGAYKVLSR
>Phoronis_australis_NMRA01000637.1_111865_112671
PEDVGVKVEYLNPSFLVKKPNG-----GFRLVTAFS----DVGRYAK-----------------------PQPSLMPDVDSVLRKIAQWKFLAKTDLTNAFYQIPLSRESMKYCGVATFHGVRVYARCAMGMPGSETALDELTSRVLGHLEEG-IVTKLADDLYCGGQTPSELLANWQRVLAALAKCDLHLSATKTVIAPKRTTILGWIWESGTLQA-STHRVAALASCAKPST---VRQMRSFIGAYKVLAR
>Pachyseris_speciosa_JAEMWC010000065.1_1507173_1507853
PEDVGITVEYLNPSFLVKKPSG-----GSCLVTAFS----DVGRYSK-----------------------PQPSLLPDVDSTLHHIAQWSHIIVTDLTSAFYQIPLAKESMKYCGVATFKGV-VYIHSAMDMPSSETALEEVMCRILGPLQDE-SVAKIADDLYCGGNTPQELLHNWQRVLQALHQCNLCLSAHKTIISPKTTTILG-VWNAGSLSA-SPYCLNTLATYPEPNT---VARLRSFIGAYIILSR
>Eptatretus_burgeri_FYBX02010504.1_188578_189285
PEDVGISEEYLNPLFLV-KSSG-----GFQLVTAFA----DVGQYSK-----------------------PQSSRMPDIYSTLQHIS----YITTDLINAFYQISLLKASKKYGGVATLLGTWKPTRGRDGQTCGPTLWWRNPIRIVQQETRQ-LSRKLQ---YLNFKLDLELLAYMFQIM----------------------TLAHVMYSPNSIHA-SPHHIVTLASCSMPVN---VSGLHSFIGTYKFLAF
>TERT_NP_013422
---------------------------------------------------------------------------------------PELYFMKFDVKSCYDSIPRMEI---------------EDGLFQGSSLSAPIVDLVYDDLLEFYSEATLILKLADDFLIISTDQQQVINIKKLAMGGFQKYNAKANRDKILAV------------------------------------------------------
>TERT_NP_033380
---------------------------------------------------------------------------------------PRMYFVKADVTGAYDAIPQGKT---------------CQGIPQGSSLSTLLCSLCFGDMENKLFAQGLLLRFVDDFLLVTPHLDQAKTFLSTLVHGVPEYGCMINLQKTVVN------------------------------------------------------
>TERT_XP_829083
---------------------------------------------------------------------------------------TAVTMVRGDAARCYDHLPQEAI---------------RMGINQGSAVAMLLCDQLLERVDAALSSSALLLRRVDDVLVVTLSRAAASRCEDALRSGWSEIGFFCQEEKLRRV------------------------------------------------------
>NonLTR_AAA97394
--------MCRGRTILIPKKGDRGDPSNYRPITCLN----TCYKVLTSVMNSVILSHRGEALPMNQRAMRKREAMVLDRMDAMAQKKHSLSVAWLDYRKAYDSVSHEYI---------------RLGIFQGDSLSPTLFVLCIAPISYALNKQIGHQFYMDDLKLYARTPAMLDSQIQVVSEVSEAMGLHLNLSKCAKAHSTYKYLGV---------------------------------------------
>NonLTR_BAC82595
--------ITGGVTYFLPKDQNTKNPAKYRPLTCLS----NLNKVLSSVITQKVKDHTNNVMTEEQTGRRKNTQVIIDVGQA-AKKQRNLDMAYIDYKKAYDSVPHSYL---------------VLGIFQGDTFSTLWFCLAMNPLSRTLNQSITHTFFMDDLKLFAETVQKMHHLLKNVQGFSNDIKMEFGIGKCRSIHETYKFLGFL--------------------------------------------
>NonLTR_BAA25763.1
--------LTQGRITLLYKGKGAESLASYRPITLLN----TDYKLAARAIASRI------GPLLNQVVDATQTGFLPKRDNVLAHLEQPGVQVFLDFEKAFDRLDRAWI---------------CMGVFQGSPLSPLLFVLARAPMAHARQLPVMHQ-HADDTSVHARTPGMLRCWGPSVGLHCAATGARLQRSKSQALGDGVKHLGIPLSTQPAAA------------------------------------
>NonLTR_QQA03726.1
----------TNRTTMIPKEGKDSLLANWRPLTISS----LVSRIFWGCVDTRMRRVVR--LTPRQKGFVAEAGCFNNVDSVLRHAKGGVVAVQLDISKAFDTIPHCTI---------------ALGVKQGDPLSPMLFNLIMEPMINELESRISSLVFADDLILLASDAPKAQVLLSTVHRYLCNLGMSLAASKSFAFQDRLRYLGVSVS------------------------------------------
>NonLTR_I38588
--------FYEASIILIPKPGRDTKKENFRPISLMN----IDAKILNKILANRIQQHIKKLIHHDQVGFIPGMNIRKSIQHINRAKDKNHMIISIDAEKAFDKIQQPFM---------------TLGTRQGCPLSPLLFNIVLEVLARAIRQGVKLSLFADDMIVYLENPIVSANLLKLISNFSKVSGYKINVQKSQAFLKRIKYLGIQL-------------------------------------------
>NonLTR_AAZ15238
----------------IFKKGSKYDANNYRPITLTH----ALSRLFERLILEELKRVIGPRISPNQYGFVSKRAVLESTQKTLANKQQFVDVIYFDFRKAFDTVPHNLL---------------KMGVPQGSVTGPFLFLIYINDLPVHV------TAFADDLKITGSDPLDMQRSIEIVEHWCDIWRLKLAENKTAVMHRSFKDLGILVD------------------------------------------
>NonLTR_P21328
----------SASIIMIHKTGKTTDVDSYRPTSLLP----SLGKIMERLILNRLLTCVTKAIPKFQFGF----RLQHQLHRLEAMENEYAVGAFLDIQQAFDRVWHPGL---------------KAGVPQGSVLGPTLYSVFASDMPTHVE--VLIATYADDTAVLTKSKSSGLEYLDAFQQWAENWNVRINAEKCANVTQAYKYLGITLD------------------------------------------
>NonLTR_P16425
------------RVVSLLKGPDKCEPSSYRGICLLP----VFGKVLEAIMVNRVREV----LPEGQFGFRQGRDAWRHVSSVGASAAQYVLGTFVDFKGAFDNVEWSAA---------------RLGCPQGSISGPFIWDILMDVLLQRLQPYCQLSAYADDLLLLVEGNSRAVELMSIVETWGAEVGDCLSTSKTVIMLRSCRYLGITVSEGMKFL------------------------------------
>NonLTR_ABB04052.1
--------LCEFRLKLLPKSG-----GRWRPIAVQE----TLLVAFHRLLLRRT---ALRKLPAWQLAF-------EHLKAIRAARTHHL--LTVDVRNAFNSVPHSVI---------------ALGVPQGDPLSMAMFCQSVWPVETYLG-QYKVVAYADDLVIASEEAIPIDTVKSDAQSALSRIGLTVELSKCSSTQHSSFNLGLSLHDRLRLLSA----------------------------------
>DGR_BAB76713
----------------------------------------YRDRVVHHALYNIIVPIFERTFISDSYANRVGFGSHRALRRFTQFSRSSHYVFQADIRKYFPSIDHKILKHLIYRKIKCDTLWLRCGLPIGNLTSQFFANVYLNNFDHFVKEAFKYIRYVDDFALFSDDKAFLETARVIIEEYLTSLRLKIHPIKSQLFEHGANFVGFRIQIRVLR-LGRKRLRQMLRDYDEGKQHLTQS-------------
>DGR_QIN93296.1
---------------------EPK----ERIIYRLP----YPDRITHHAIMNVVKDIWTKSFIHNTYSCIEGRGIHLAKRDLRKYYNETKYCLKLDIRKFYPSIPHDGLKECIRKKDKDLMIKIGIGVPIGNYLSQYFANLYLSELDHLCKELKFYYRYADDIVILSNDKDFFHKVLIYIKLYVHTIGLKVKDNDSR----GINFVGYVFHTLIRK-IKYKIIRLVNSYLNREKEFKVRM-------CAYYGW
>DGR_DAC76693.1
---------------------GGK----LRRIQVIP----MKDRIAVHAIMAVVDRHLRKRFIRTTSASIKRRGMHDLLRR--DMAEGTRYCYKFDITKFYESVKQDFVMYCVSRVDAK----VTMGLSIGLRSSQGLGNLLLSVYLHYLKDVRHFYRYCDDGVVLGKTKAELWKIRDAVHGRMECAGLLVKGNE-RVFPEGIDFLGYVTHVRLRKRIKQKFARKMHESRRRRRELIA----------SFYGM
>GroupII_AJZ59576.1
--------PLPLRRVFIPKANG-K----ERPLGIPT----MRDRAMQALHLLALEPVSEST-SDLSYGFRLNRSTADAMRVCMSQEASAKWVLEADIKGCFDHISHDWL-----ENNVLDRVILEAGTPQGGIISPTLANVTLNGLERELEVKVNVVRYADDFVITGDSRELLEEVRPWVEAFLAVRGLQLSEEKTRITHDGFDFLGWNFRKYSGKMIKPSKKNKVAETIRSNKEMIRLLNPMLRGWAQYHHP
>GroupII_P38478.1
--------FRPSRREFIPKADG-K----LRSLGIPS----PRDKIVQEVMRRILEPVFEPRFLDSSHGFRPHRSPHTALRQIRR---GTSWMIEGDIKGYFDNIDHHLLAGFIAELDQRLALYWLTGVPQGRILSPLLSNIYLHQFDLFMEERVRYVRYADDWVIGVTGPKALAQIKEEVTFLQEKLKLSLQAEKTRITNSEALFLGTLISITTRKYVQSQKVGRIRLCIPIDIEIINKYMAVFRGYYNYYSF
>GroupII_ADT64004.1
--------PQPVRRMYIAKKNSKK----MRPLGIPT----FTDKLIQEAVRIILESIYEPVFEDVSHGFRPQRSCHTALKTIKREFGGARWFVEGDIKGCFDNIDHVTLIGLINLKDMKSQLIYYSGTPQGGILSPLLANIYLHELDKFVLQVLKYVRYADDFIISVKGSKEDCWIKEQLLFIHNKLKMELSEEKTLITHQPARFLGYDIRVRRSGTKRSGKVKSVELLIP---EIITIYNSELRGICNYYGL
>Retroplasmid_ABL63816.1
--------KIDFMRVFIPKANG-K----LRPLGVPT----CAWRLVLHMYPNFLGILLRGELSAFNHAYLPKKGTLTCITEWVTKVLKTKYVYEFDIKGFFDNVSVEDTLNKLEERKQEESILIIKGLPQGAAISPVLSLLALVDWRRKLLDGIGLLMYADDGILYSNFTEFPPD------------GFEIAQEKSGWVKDSQKFLGV---------------------------------------------
>Retroplasmid_CAA40486
--------KMKVSRFYIPKANG-K----LRPVGSPS----PASKMVYKAMTEFW-------RDDQNRVYQHGRAWAQQRNGCRGRILRDQKVYEFDLSGFFNNIHAELVGRKLRNSDKE---VWRSGFTQGANWSPIICLYALELANYRNLE--GLVMYADDGLIFRDTEESINDS--------PKWGISMARDK----------------------------------------------------------
>Retroplasmid_AAD38503.1
--------KLLIHRFYILKKNG-K----MRPIGAPN----YESRMISKALTDMLYSITEKSRSAEQHGYMKKRGAWSAILECLSKLKEGYAGYEFDLKSFFNTVEPFIYFRKLEEVDKKTKLISRTGVPQGLSLSPLLSTWALEY--YGRPE--NLIMYADDGIYFHNISKFIERM--------GRAGIEISPEKSGSL--TFKFCGV---------------------------------------------
>Retron_P23071
--------VRHYVTFAVPKRSGGV-----RLLHAPK----RRLKALQRRMLALL----VSKLPVSAHGFVPGRSIKT------GAAPGRRVVLKLDLKDFFPSVTFARVRGLLIALGYPAEL----GIPQGAPTSPALCNAVLLRLDRRLAGGYTYTRYADDLTFSGDDVTALERVRALAARYVQEEGFEVNREKTRVQRGAQRVTGVTVNTT--LGLSREERPRLRAMLHQEAEDVEAHRAHLDGLLAYVKM
>Retron_P23072
--------ATHYVSWTIPKRDGSK-----RTITSPK----PELKAAQRWVLSNV----VERLPVHAHGFVAGRSILT------NALAGADVVVKVDLKDFFPSVTWRRVKGLLRKGGRPEAVQFRGKLPQGAPTSPGITNALCLKLDKRLSAGFTYTRYADDLTFSWTKAKQPKRLLSRVQEVVEAEGFRVHPDKTRVARTRQRVTGLVVNAAGKAAVPRDVVRQLRAAIHNRKGREGESLEQLKGMAAFIHM
>Retron_P23070
--------DFRYRIYTVEKKGPEKR---MRTIYQPS----RELKALQGWVLRNI----LDKLSSSSIGFEKHQSILN------NATPGANFILNIDLEDFFPSLTANKVFGVFHSLNRLSSV------PQGAPSSPKLANLICSKLDYRIQGGLIYTRYADDLTLSAQSMKKVVKARDFLFSIIPSEGLVINSKKTCISGSQRKVTGLVISQE-KVGIGREKYKEIRAKIHHIFCGKSSEIEHVRGWLSFILS
>PLE_AAX11377
--------YTLGQFYGVPKVHKRPV--KMRPIVPCH----VSQAPSATYVSKMLKPLVS-----------RQPHVIHGSKHLVRQLERKAWIVSGDIVAFYPNIPLENCIRVVTQMRNFMSFMTQIGLAMGIACSPDLANLYGSHYENPILAMFFFGRYLDDVLVYASSAE----------------------------------------------------------------------------------
>PLE_AAT48673
--------YALKAAYGIIKRHKPNH--PLRPIVSSK----SITSGIESYFVKILNKLLP-----------KIKYSFKSTQKLIHRAKKTDWIISFDVESMYPSIPLDRIIPKIVDISRHTAFSTKQGVAMGSQMSGIIANITMSLLEQDIIDILFYGRYVDDIICIIKKSEV-PRINHLINNWDKNMNFTIEFAKNHSLFQNTKFLEL---------------------------------------------
>PLE_DAA00890
--------PVLPRFYGRPKIHKPNI--PLRPIVALP----TPTYNLSREISRILKHFVD-----------SSNHSFKSA---TRNIQDDELMISFDVTALFTSIEPNLAKETLSLLNCLTYFQFTKGTPMGSPISRLFAEAVMQRLEASILLPKNWIRHVDDTFLIVKKEEL-EHTYKLINNVFNDIKFTMKQEK-------LPFLDILIN------------------------------------------
>Cer10-1
NMIGADDVKYYTPHRAVIKETSNTT--KLRIVLDASSPPGSLNDCLY-----------------------AGDNLVTPLYGILLRGRIYPYVVVADIEKAFHQVRLPTEFRNASLFLWNICTYRFTRIPFGVASSPWLASILHFLDRNPNPLRVRENLYVDNCLIGTFDKSEITEIIKNSKDIFMKMKMNLREYVTNSEERVIKLLGCEWDEDIDLSVAL---------------------------------
>Cer7
GMR-----IHYNPHSPVLTPQKTTT--KCRVVIDGSAHFKSLNDAIY-----------------------QGPTILPD--SVDTRFRSGKTVLLADVEKAFLQVHLNESDRDVTRVLWNLRVLRFTRVLFGLNVSPFLATILFHLDRMEDKLTIARNLYVDNLIIATDDDSEAMKLYNKVKTVFNGLSMNIREFQSNDQSSEVKVLGVKWSTDQISSTTD---------------------------------
>Tas
ELKPTFNIVHYLPHQAVINPHKTTT--KI-VVFDGSSKSRSINEAIM-----------------------RGPVLLPNLGGLLLRFRSMPIAIIGDLEKAFLQVALNKPDRDAARFLWNL-VFRFARVPFGLNASPFLATIKTHLDSYGDALEIWKNIYVDNVLISARTTKEAFNKFESIKKLFEDARMNIREFLSNDATTNAKLLGLRWNADYIWKVSP---------------------------------
>Purbel
EMTMYKGPVHYISHHAVIRPDNKST--PLRIVFNSSAIYKCLNEYWK-----------------------KGPDLLNNLFGVLLRFREHPVAICADISKMYHRILIPERDQHVHRFLWD--VYMMKVVTFGDKPAAAMAQIGVRLTAEEGEAILKRNIYMDDICDSVETEDTAKKRIAEVDELLEAGGFKVKGWQSNKPA-EEKVLGVVWENDTFYKVKL---------------------------------
>Zebel
ANKS--NESWYIPHHVVHHN----N--KDRIVFNCSFQHQSLNSQLL-----------------------PGPTLGPSLLGVLLRFRQHAVAVSGDIKGMFHQVRLLPKDKQVLRFLWD--IYEWQVLPFGTTCSPCCAIFALQHHAQGHKGIVENSFYVDNCLYSTPTAKEAKDVVDGLRQLLAEGGFDLRQWACNVPSLQEPTLGLRWNNDSLYNLRS---------------------------------
>Tamy
GTTP--GRTFYLPHFAVVHPM-K-K--KIRIVFDAASRYESLNDALL-----------------------PGPDLLQSLFGVLLRFRQGPVAVVADIKEMFLQIKIREQDRDSLRFLWR--EYRMTSVIFGAASSPATAIFVKNRNAEEHQAAIVRNHYMDDYLQSFATIEEAIDTAATVDSIHKEAGFELRQWASNEQRNEEKTLGLRWLDDALFNGGLRNAPKE---------------------------
>Kobel
GVTAKKGKEWYIPHHGVYHPR-KPN--KIRVVFDCAAKCDSLNDVLL-----------------------PGPNLMNDLKGVLMRFREFPVAFASDIECMFYQVKVPESQRDLLRFLWK--VYRMAVHLFGAVSAPSCANYSLRRTGIDNICTLHNNFYMDDGLKSVENVEQAIQLVKELKALCKEGGFNLTKWSSNEREPTERTLGVLWNTDEFFKCQIKKTEV----------------------------
>Bel
-VEESPDTCFYLPHHAVIKLDSLTT--KCRVVFDGSGKDSSLNDRLH-----------------------IGPPIQRDLFGVCLRFRQHQYVLCADVEKMFRGIKVFKPHTNFQRIVW----FRLLTVTYGLAPSPFLAVRVLKQLADDHGHALLHDAYVDDIPTGANTFEELMILKDELIALLDKGKFKLRKWSSNSWRSPVKVLGIQWNKDVLLNLKG---------------------------------
>Ty1B
--EIDPKRVINSMFIFNRKRDG---THKARFVARGDIQHPDTYDSGM----------------------QSNTVHHYALMTLSLALDNNYHITQLDISSAYLYADIKEELYRPP----NDKLIRLKKSLYGLKQSGANWYETIKSYLKQCGSFVTICLFVDDMVLFSKNLNSNKRIIDKLKMQYDTKIINLGE-------SQYDILGLEIQ------------------------------------------
>Ty4
--EIPDNLIVPTNTIFTKKRNG---IYKARIVCRGDTQSPDTYSVIT----------------------TESLNHNHIKIFLMMT-----ELWTLDINHAFLYAKLEEEIY--P----HD-VVKLNKALYGLKQSPKEWNDHLRQYLNGIGGQLMIAVYVDDCVIAASNEQRLDEFINKLKSNFELKITGTLI-------DDTDILGMDLNLGTIDLTLKSFINRM---------------------------
>Copia
TKRPENKNIVDSRWVFSVKYNELGNRYKARLVARGFTQKYQIDYEET----------------------FAPVARISSFRFLSLAIQYNLKVHQMDVKTAFLNGSLKEEIYRLPG--ISDNVCKLNKAIYGLKQAARCWFEVFEQALKECECIIYVLLYVDDVVIATGDMTRMNNFKRYLMEKFRMTDLNEI----------KHFIGIRIEEDKIYLSQSAYVKKI---------------------------
>Poco
VDMSEHKKPIGVKWVYRTKLNADGTKHKARLVVKGYAQIFGVDFSET----------------------FAPVARLDTIRMLAVAAQKGWKIFQLDVKSAFLNGYLQEGIFEQPGFVVEEKVYLLKKALYGLKQAPRAW-SRIDEHLLKLDTIIVVSLYVDDLFVTGNNQSMIDNFKAEMMKVFEMTDLGEM----------AYFLGMEVQQHGIFICQQKYAKEI---------------------------
>Opie2
VPRPEGTNVIGTKWIFKNKTNEEGVRNKARLVAQGYTQIEGVDFDET----------------------FAPVARLESIRLLGVACILKFKLYQMDVKSAFLNGYLNEEVYEQPGFADPDHVYRLKKALYGLKQAPRAWYERLTEFLTQQGTVMIAQIYVDDIVFGGMSNEMLRHFVQQMQSEFEMSLVGEL----------TYFLGLQVKEDSIFLSQSRYAKNI---------------------------
>Koala
-LVPPNKNIIDCKWVYKVKRKQDGTRYKARLVAKGFRQRYGIDYEDT----------------------FSPVIKMTTIRILAIAVSKGWFLRQLDVKNAFLHGILEEEVYYQPGYEDPNYVCKLDKALYGLKQAPRAWFARLSHKLNQLGSFVFLLIYVDDIIVVSSKSEAIPILLQNLQQDFALKDLGNL----------HYFLGIEVNPNGIVLTQAKYANDL---------------------------
>Tnt1
VELPKGKRPLKCKWVFKLKKDGDCKRYKARLVVKGFEQKKGIDFDEI----------------------FSPVVKMTSIRTLSLAASLDLEVEQLDVKTAFLHGDLEEEIYEQPGFEVKHMVCKLNKSLYGLKQAPRQWYMKFDSFMKSQTCFIILLLYVDDMLIVGKDKGLIAKLKGDLSKSFDMKDLGPA----------QQILGMKIESRKLWLSQEKYIERV---------------------------
>Humnum
VDVPKDGTIVQCKWVLRKKYDSENKHYRARLVAKGFTQKHGVDYTET----------------------FSPVVRHTTLRLFALSVKLDLNVTHLDVKTAFLNGDLEETIYKLPCYNSSDKVLKLKKAIYGLKQASRAWNKKVDNCLVSNGCVIIVTVYVDDFFIFSNDKVETENLKQILSNKFSIKDLGQV----------KQCLGMNVNKGYVTLSQETYVDQL---------------------------
>Zeco1
-VEDAGQKCVSTRWVCSLKETQNG-VPKARLVARGF-EELNIHELQK----------------------DSPTCASDSLRLLAVICQNKWQVHSMDIKSAFLQMQLSREIYRPP----ENVLWKLNKCVYGLADASLYWYIKVKIML-STGAYVVLACHVDDFLWAGSQNFST-NVIPILKSALNV----------------ECYVGMDFV-GVVHVHQHRYIE-----------------------------
