# Supplementary material for: Kuafuorterviruses, a novel major lineage of reverse-transcribing viruses
Source: Virus Evol. 2024 Dec 19;10(1):veae110. doi: 10.1093/ve/veae110 (PMC11673190; doi:10.1093/ve/veae110)
Supplement: veae110_Supp [file veae110_supp.zip › suppl_data/Supplementary Dataset S4.txt]

#NEXUS
begin taxa;
	dimensions ntax=80;
	taxlabels
	AMDV
	'Acartia_tonsa_LS060320.1_4387_3677'
	'Architeuthis_dux_VCCN01005964.1_1914488_1913856'
	'Astyanax_mexicanus_NC_035899.1_40916365_40917048'
	Athila4-1
	BLV
	Bel
	CRM
	CaMV
	Cer10-1
	Cer7
	'CoDi6.7'
	ComYMV
	Copia
	DHBV_AY494851
	'DIRS_AAA70202.1'
	'DIRS_AAM94957.1'
	'DIRS_CAA43185.1'
	'DIRS_KHJ94801.1'
	'DIRS_PFX14025.1'
	Del
	Diaspora
	'Eptatretus_burgeri_FYBX02010504.1_188578_189285'
	FFV
	Gypsy
	HBV_A_adw2_X02763
	'HEART_DS705151.1_Ixodes_scapularis'
	'HEART_DS916129.1_Ixodes_scapularis'
	'HEART_JXMZ02025108.1_Ixodes_ricinus'
	'HEART_JXMZ02126287.1_Ixodes_ricinus'
	HHBV_NC_001486
	HIV1
	'Haliotis_rufescens_QGMO01000846.1_256672_255989'
	Koala
	Kobel
	'Limacina_bulimoides_SWLX010212881.1_671_42'
	MMTV
	Mag
	Maggy
	Max
	'Morbakka_virulenta_RDPX01000047.1_4200770_4201453'
	MuLV
	NonLTR_AAA97394
	NonLTR_AAZ15238
	'NonLTR_ABB04052.1'
	'NonLTR_BAA25763.1'
	NonLTR_BAC82595
	NonLTR_I38588
	NonLTR_P16425
	NonLTR_P21328
	'NonLTR_QQA03726.1'
	'Oxygymnocypris_stewartii_QVTF01019794.1_361529_360846'
	PVCV
	'Pachyseris_speciosa_JAEMWC010000065.1_1507173_1507853'
	'Pachyseris_speciosa_JAEMWC010000066.1_81003_81686'
	'Phoronis_australis_NMRA01000637.1_111865_112671'
	Poco
	Purbel
	RSV
	RTBV
	Reina
	SFV1
	SIRE1-4
	'Sanderia_malayensis_RQOL01000342.1_36366_35683'
	SbCMV
	SkHBV
	SnRV
	Sushi-ichi
	TF1
	TFHBV
	TVCV
	Tamy
	Tas
	Tat4-1
	Tnt-1
	Ty1B
	Ty4
	Vitico1-1
	WdSV
	Zebel
;
end;
begin trees;
	tree tree_1 = [&R] ('Pachyseris_speciosa_JAEMWC010000065.1_1507173_1507853'[&!color=#b7222f]:0.243004,('Pachyseris_speciosa_JAEMWC010000066.1_81003_81686'[&!color=#b7222f]:0.140223,('Phoronis_australis_NMRA01000637.1_111865_112671'[&!color=#b7222f]:0.163227,(('Sanderia_malayensis_RQOL01000342.1_36366_35683'[&!color=#b7222f]:0.197067,('Haliotis_rufescens_QGMO01000846.1_256672_255989'[&!color=#b722…
end;
begin figtree;
	set appearance.backgroundColorAttribute="Default";
	set appearance.backgroundColour=#ffffff;
	set appearance.branchColorAttribute="User selection";
	set appearance.branchColorGradient=false;
	set appearance.branchLineWidth=1.0;
	set appearance.branchMinLineWidth=0.0;
	set appearance.branchWidthAttribute="Fixed";
	set appearance.foregroundColour=#000000;
	set appearance.hilightingGradient=false;
	set appearance.selectionColour=#3333ff;
	set branchLabels.colorAttribute="User selection";
	set branchLabels.displayAttribute="Branch times";
	set branchLabels.fontName="Aharoni";
	set branchLabels.fontSize=8;
	set branchLabels.fontStyle=0;
	set branchLabels.isShown=false;
	set branchLabels.significantDigits=4;
	set layout.expansion=0;
	set layout.layoutType="RADIAL";
	set layout.zoom=733;
	set legend.attribute="label";
	set legend.fontSize=10.0;
	set legend.isShown=false;
	set legend.significantDigits=4;
	set nodeBars.barWidth=4.0;
	set nodeBars.displayAttribute=null;
	set nodeBars.isShown=false;
	set nodeLabels.colorAttribute="User selection";
	set nodeLabels.displayAttribute="label";
	set nodeLabels.fontName="Arial";
	set nodeLabels.fontSize=11;
	set nodeLabels.fontStyle=0;
	set nodeLabels.isShown=true;
	set nodeLabels.significantDigits=4;
	set nodeShapeExternal.colourAttribute="User selection";
	set nodeShapeExternal.isShown=false;
	set nodeShapeExternal.minSize=10.0;
	set nodeShapeExternal.scaleType=Width;
	set nodeShapeExternal.shapeType=Circle;
	set nodeShapeExternal.size=4.0;
	set nodeShapeExternal.sizeAttribute="Fixed";
	set nodeShapeInternal.colourAttribute="User selection";
	set nodeShapeInternal.isShown=false;
	set nodeShapeInternal.minSize=10.0;
	set nodeShapeInternal.scaleType=Width;
	set nodeShapeInternal.shapeType=Circle;
	set nodeShapeInternal.size=4.0;
	set nodeShapeInternal.sizeAttribute="Fixed";
	set polarLayout.alignTipLabels=false;
	set polarLayout.angularRange=0;
	set polarLayout.rootAngle=0;
	set polarLayout.rootLength=100;
	set polarLayout.showRoot=true;
	set radialLayout.spread=9.0;
	set rectilinearLayout.alignTipLabels=false;
	set rectilinearLayout.curvature=0;
	set rectilinearLayout.rootLength=100;
	set scale.offsetAge=0.0;
	set scale.rootAge=1.0;
	set scale.scaleFactor=1.0;
	set scale.scaleRoot=false;
	set scaleAxis.automaticScale=true;
	set scaleAxis.fontSize=8.0;
	set scaleAxis.isShown=false;
	set scaleAxis.lineWidth=1.0;
	set scaleAxis.majorTicks=1.0;
	set scaleAxis.minorTicks=0.5;
	set scaleAxis.origin=0.0;
	set scaleAxis.reverseAxis=false;
	set scaleAxis.showGrid=true;
	set scaleBar.automaticScale=true;
	set scaleBar.fontSize=10.0;
	set scaleBar.isShown=true;
	set scaleBar.lineWidth=1.0;
	set scaleBar.scaleRange=0.0;
	set tipLabels.colorAttribute="User selection";
	set tipLabels.displayAttribute="Names";
	set tipLabels.fontName="Arial";
	set tipLabels.fontSize=11;
	set tipLabels.fontStyle=0;
	set tipLabels.isShown=true;
	set tipLabels.significantDigits=4;
	set trees.order=true;
	set trees.orderType="increasing";
	set trees.rooting=true;
	set trees.rootingType="User Selection";
	set trees.transform=false;
	set trees.transformType="cladogram";
end;
