# Supplementary material for: Kuafuorterviruses, a novel major lineage of reverse-transcribing viruses
Source: Virus Evol. 2024 Dec 19;10(1):veae110. doi: 10.1093/ve/veae110 (PMC11673190; doi:10.1093/ve/veae110)
Supplement: veae110_Supp [file veae110_supp.zip › suppl_data/Supplementary Dataset S5.txt]

>Pachyseris_speciosa_JAEMWC010000065.1_1507173_1507853
LGVFQHPITVEYLNPSFLVKKPS----GGSCLVTAFS-DVGRYSKPQPSLLPDVDSTLHHI-AWSHIIVTDLTSAFYQIPLAKESMKYCGVATQKGV-VYIHSAMDMPSSETALEEVMCRILGPLLQ-DESVAKIADDLYCGGNTPQELLHNWQRVLQALHQCNLCLSAHKTIISP-KTTTILG-VWN--AGSLSASPYCLNTLATYPEPNTVARLRSFIGAYIILSR
>Pachyseris_speciosa_JAEMWC010000066.1_81003_81686
CQVFRRPVTVEYLNPSFLVKKPS----GGFRLVTAFT-VVGRYSKPQPSLMPDVDSTLRTI-AWKYIIKSDLTRAFYQIPLSKASMKYCGVATPRGIRVYTRSAMGMPGSETALEELMCRVLGDFLQ-EGCVTKLADDLYCGGDTPQELITNWSRILDALARCNLRLSATKTVIFP-KTTTILGWIWS--QGSLSANPHRIAALATCSPPESVKGRRSFMGAYKVLSR
>Phoronis_australis_NMRA01000637.1_111865_112671
LGVFVRPVKVEYLNPSFLVKKPN----GGFRLVTAFS-DVGRYAKPQPSLMPDVDSVLRKI-AWKFLAKTDLTNAFYQIPLSRESMKYCGVATPHGVRVYARCAMGMPGSETALDELTSRVLGHLLE-EGIVTKLADDLYCGGQTPSELLANWQRVLAALAKCDLHLSATKTVIAP-KRTTILGWIWE--SGTLQASTHRVAALASCAKPSTVRQMRSFIGAYKVLAR
>Oxygymnocypris_stewartii_QVTF01019794.1_361529_360846
LGVFRKPVDVEYVNPSFLVKKPN----GGFRLVTAFA-DVGRYSKPQLSLMPNVDATLRLI-AWRYIIATDLTKAFYQIPLSKSSMKYCGVVTPKGVRVYARCAMGMPGSETALEELTCRVLGDPLQ-QGQVAKVADDLYCGADTLEDLLAVWKKVLVALQACNLCLSPSKTVVAP-VQTNILGWVWN--QGTIRASSHRISTLASCTPPATVCGLRSFIGAYKVLAR
>Sanderia_malayensis_RQOL01000342.1_36366_35683
AGVFIRPIVAEYLNPSFLIKKPS----GGHRLVTAFS-EVGRYAKPQPSLMPNVHSTLRHI-AWKYIIQSDLTSGFYQIPLAKESMKYCGIVTPKGVRVYARSAMGMPGSETAPEELMCRVLGDLVT-KGIIVKLVDDLFCGGDSSEELLCNWRAVLTALHQSNLRLSAHKTTVAP-CSTTILGWIWE--DGTLQASSHRTAALSRCEPPPIVKGLRSFLGAYKILAH
>Haliotis_rufescens_QGMO01000846.1_256672_255989
MGVFAKPINVEYLNLSFLVKKPN----GSYRLVTSFG-EVAKYSKPQPALMPNVDNVLREI-GWKYLIKTDLLQAFYQIPLSHSSMRFCGIVTPKGVRVYTRSAMGMPGSETCLEELMCRVLGHLVQ-DGLVVKLADDLFCGGNTPEEVLSNWRLVLDALRRNNLRISAPKTVICP-LSTTILGWMWK--NGTLTASSHRIAALASIEPPTTIQGLRSFVGAYKAMSR
>Limacina_bulimoides_SWLX010212881.1_671_42
------------MYPLFLVKKSD----GGHRLVTSFG-EVEEFARPQPTITSNVEHVLLQL-GWKQVIKTDLTKAYYQIPLSTESTKCVGVMSPRDTFVYLRSVMGLPGSEAALEELLSRIIGELIK-EGKMIKLADDLYIGADSVESIMITWQEVLNRLLLNGLKLSAHKTVCCP-STTAILGWQWE--NGYVSTSSHRLNALAACEPPSTIKSLHSYIGCYKFLCR
>Architeuthis_dux_VCCN01005964.1_1914488_1913856
-------ITVEYLNPSFLVKKPI----GNKRLVTAFG-EVGQYARPQPTLMPNVNQVLRTI-GWKYLVKTDLTSAYWKMPLKRSSMKYCCVVTPRGVRVYDRSAIGMHGTETAQTHVLRRLIVRCAQ-NNTISRCR----ITRESLEGCTF-------ALSSNGHRLLAQKRVCCL-AAATVLGWIWS--QGTLRASPHRVSALATVDVPTTVGQLRSYLGSFKFLS-
>Morbakka_virulenta_RDPX01000047.1_4200770_4201453
QSVFLRPTTVEHVSPSSLVRKPN----GGHRLVTAFT-TIGEYSKTLPMVMPVVEETLRTI-TWKSIIATDLSDTFY-ILLDAESRRWSATPTPKGLRVYNVSAQGMLGSSEILEEMMCTILGPLIQ-EGVVAKVPDNLFVGGDNYSSLLKYWMRIFDRVCSSNLTLKTLKTVIAP-TKIQIFGWDW---NGTILPCQHKISLLSTCDPFKTVTALRSFIGSFKVFNR
>Astyanax_mexicanus_NC_035899.1_40916365_40917048
LGVFRRPVSVEYLNPSFLIRKQS----GGYRLVTAFA-DVGRYSKPQPSLMPDVDSHLYHC-HFDKRILPDTTV----------------------MRLHEVLWRGHP---LPWSSCLCTLLGDCTG-IDVPRVGSAASWRGGETCFILRWQLTGAVEQLVLCPSCLSASKTVINP-HSTNILGWVWT--QGTLKPSPHRVSTLAACEPPNQMGG-DPFIGAVKVMAR
>Acartia_tonsa_LS060320.1_4387_3677
QGVLVDPIQVKKVSPSFILQKAR----AKHRWVVAFN-NLNDDLLPKPSKQTSGRNVLTFI-AHKFHIHADLFNSYFQIPIRKQDWQWLGVRTPRGVRVLTRAGQGLLNSETELDELVSRVLGDEIL-KGFCYVERDDIIVGGDSIDSTIENWNTVLTKLNDNNLKVAASKVKIFS-KDIEVFGHRII--DGKVHPSDHILTSLSSIDQLITVKQLNSWKGLYKTL--
>Eptatretus_burgeri_FYBX02010504.1_188578_189285
MGGFVHPISEEYLNPLFLV-KSS----GGFQLVTAFA-DVGQYSKPQSSRMPDIYSTLQHI-SGKY-ITTDLINAFYQISLLKASKKYGGVATPR-------AGLCTICHGYAWIKEFGRV--DLLG-TWKPTRGRDGQTCGPTRIVQQLETQRQLSRKLQYLNFKLDLELLAYMK-CQFQIMTLMYS--PNSIHASPHHIVTLASCSMPVNVSGLHSFIGTYKFLAF
>Mag
AGVIKPDHS-DWATPLVVVRKAD----GGLRICADYK-TLNKVLAIDRFPVPKMEDLFSNLSGNKFFTKLDLSQAYNQIVLSERSSEYTVINTHRGLFKYSRLVYGLASSPGIFQKLMVNMFKNVPN----VVVFYDDILIRNQDLDSHLKSIKEVLDILERYGLKIKRSKCEFMV-TEVRYLGFIID--QNGVRVDPEKVKSIATMPHPNNVTELKSFIGMVNFYSK
>Gypsy
DGIIRPSRS-PYNSPTWVVDKKN----PNKRLVIDFR-KLNEKTIPDRYPMPSIPMILANLGKAKFFTTLDLKSGYHQIYLAEHDREKTSFSVNGGKYEFCRLPFGLRNASSIFQRALDDVLREQIG---ICYVYVDDVIIFSENESDHVRHIDTVLKCLIDANMRVSQEKTRFFK-ESVEYLGFIVS--KDGTKSDPEKVKAIQEYPEPDCVYKVRSFLGLASYYRV
>Reina
QGVIQHSSS-PFASPVLLVKKKD----GEWRLCVDYR-RLNAHTVKNRYPMPVFDEIVDELCGTKIFTKLDHRSGYHQIRIKEGDEFKTAFQTHNGHYEYRVMPFGLTGAPATFQDFMNKILTPFLR---CVVVFLDDVLIYSRDMEEHVLQVKQVFQKLKDHQLKLKLSKCRFAQ-TTLEFLGHIIS--AEGIATDPEKVQVIRDWPIPNNVKEVRSFLGMAGYYRR
>CRM
KGYVRESLS-PCAVPVILVPKKD----GTWRMCVDCR-AINNITIRYRHPIPRLDDMLDELSGAIVFSKVDLRSGYHQIRMKLGDEWKTAFKTKFGLYEWLVMPFGLTNAPSTFMRLMNEVLRAFIG---FVVVYFDDILIYSKSMDEHVDHMRAVFNALRDARLFGNLEKCTFCT-DRVSFLGYVVT--PQGIEVDQAKVEAIHGWPMPKTITQVRSFLGLAGFYRR
>Del
KGFIRGSTS-PWGAHVLFDPKKD----DSKRMCIDYK--LNSVTVKNKYPLPRIDDLFDQLNGA-YFSKIDLRFRYHQLRIR-ADIPKTAFRTRYGHYEFLVMPFGLTNVPTAFMNLMNRVFREYLD---FIVVFVDYVLIYSRTQKDHEHHLRISLQLLRNNQLYAKLSKCEFWM-EKVKFLGHVVS--REGIVVDPVKVKAVMNWELPKNIFEIRSFLGLAGYYRR
>Maggy
KGFIRPSSS-SVASPVLFVKKQG----GGLRFCVDYR-ALNNITVKDRYPLPLVRETLNNLAGMKFFSKIDIVSAFNNIRIKKGEEYLTAFRTRFGLYESLVMPFGLTGAPATFQRYINDSLREYLD---FCTAYLDDILIYSRTRTEHEEHLKLVLEALRKAGLYANAAKCEFFV-TETKFLGLLVG--VEGVKMDPEKITAVLDWQTPKKLTDVQAFLGFGNFYRR
>Sushi-ichi
SGIIRPSSS-PLAAGFFFVAKED----GGLRPCIDFR-KLNNITVKNKYPLPLMSSTFEPLTHARVFTKLDLRNAYHLVQIRKGDEWKTAFNTHLGHFEYLVMPFGLSNAPAVFQELVNDVLRDMIN---FVVVYLDDILIFSRTMEEHHQHVRLVLQRLLENRLFIKAEKCIFHS-ASVGYLGYIVE--EGRVRADPAKIQAVVEWPRPTDRTQLRRFLGFAGFIRR
>TF1
SGIIRESKA-INACPVMFVPKKE----GTLRMVVDYK-PLNKYVKPNIYPLPLIEQLLAKIQGSTIFTKLDLKSAYHLIRVRKGDEHKLAFRCPRGVFEYLVMPYGISTAPAHFQYFINTILGE--A---HVVCYMDDILIHSKSESEHVKHVKDVLQKLKNANLIINQAKCEFHQ-SQVKFIGYHIS--EKGFTPCQENIDKVLQWKQPKNRKELRQFLGSVNYLRK
>Athila4-1
AGVIYPSDS-TWVSPVHCVPKKI----TGHRMCIDYR-KLNAASRKDHFPLPFIDQMLERLANHPYYCFLDGYSGFFQIPIHPNDQEKTTFTCPYGTFAYKRMPFGLCNAPATFQRCMTSIFSDLIM----VEVFMDDFSVYGPSFSSCLLNLGRVLTRCEETNLVLNWEKCHFMV-KEGIVLDHKIS--EKGIEVDKGKVEVMMQLQPPKTVKDIRSFLGHAGFYRR
>Diaspora
AGIIYPSDS-QWVSPVQVVPKKQ----NNWRVCIHYR-RLNQVTKKDHFPLPFIDQILECLAGKSHYCFLDGFSGYMQITIALEDQEKTTFTCLFGTFAYRRMSFGLCNAPGTFQRCMISIFSDFLN----CIEFMDDFTVYGSSFDGCLDSLEKVLNRRIETNLVLNFEKCHFMV-EQGIVLGHIIS--NKGIEVDPAKISVISQLPYPSCV-EVRSFLGHAGFYRC
>Tat4-1
AGSIVEKYP-EWLANPVVVKKKN----GKLRVCIDFT-DLNKACPKDSFPLPHIDRMVEATTGNELLSFMDAFSGYNQIPMHKDDQEKTSFITDRGTYCYKVMPFGLKNAGARYQRLVNQMFAPQLT----MEVYIDDMLVKSKKSADHIEHLTACFETLNKYNMKLNPAKCSFGV-TSGEFLGYIVT--KRGIEANPKQIQAILDLKSPRNKKEVQRLTGRIAALNI
>ComYMV
MKVIRPSES-KHRSTAFIVRSGK----GKERMVFNYK-LLNENTESDQYSLPGINTIISKVGRSKIYSKFDLKSGFWQVAMEEESVPWTAFLAGNKLYEWLVMPFGLKNAPAIFQRKMDNVFKGTEF----IAVYIDDILVFSETAEQHSQHLYTMLQLCKENGLILSPTKMKIGT-PEIDFLGASLG--CTKIKLQPHIISKICDFSDEATPEGMRSWLGILSYARN
>CaMV
LKVIKPSKS-PHMAPAFLVNNER----GKKRMVVNYK-AMNKATVGDAYNLPNKDELLTLIRGKKIFSSFDCKSGFWQVLLDQESRPLTAFTCPQGHYEWNVVPFGLKQAPSIFQRHMDEAFRVFRF----CCVYVDDILVFSNNEEDHLLHVAMILQKCNQHGIILSKKKAQLFK-KKINFLGLEID--EGTHKPQGHILEHINKFPDTEDKKQLQRFLGILTYASD
>SbCMV
KGLIRESQS-PHSAPAFYVENHR----GKRRMVINYK-KMNEATIGDSYKLPRKDFILEKIKGSLWFSSLDAKSGYYQLRLHENTKPLTAFSCPPKHYEWNVLSFGLKQAPSIYQRFMDQSLKGLEI----CLAYIDDILIFTKGSKEHVNDVRIVLQRIKEKGIIISKKKSKLIQ-QEIEYLGLKIQ--NGEIDLSPHTQEKILQFPDEEDRKQIQRFLGCINYIAN
>RTBV
NKLIKKADT-RHRTAAFIVRNHA----QKPRIVYNYK-RLNDNMHTDPFNIPHKISMINLIQKANIFSKFDLKAGFHHMKLKDDFKDWTTFTCSEGLYTWNVCPFGIANAPCAFQRFMQESFGDLKF----ALLYIDDILIASNNEKEHIEHLKIFFNRVKEVGCVLSKKKSKMFL-KEVEYLGVEIK--EGKISLQPHIVDKIKKFDKNNTLKGLQAYLGLLNYARG
>TVCV
NKYIQESNS-KHTSPAFIVNKHR----GKSRMVIDYR-NLNAKTKTYNYPIPNKILKIRQIQGYNYFSKFDCKSGFYHLKLEDESKKLTAFTVPQGFYEWNVLPFGYKNAPGRYQHFMDNYFNQLEN----CIVYIDDILLYSRTQDEHIKLLEKFAHIIENSGISLSKTKAEIMK-NQIEFLGIQID--KNGIKMQTHIVQKIINLDENDTKKKLQSFLGIVNQVRE
>PVCV
FDLIEPSDS-QWACEAFYVNKRR----GKLRLVINYQ-PLNHFLQDDKFPIPNKLTLFSHLSKAKLFSKFDLKSGFWQLGIHPNERPKTGFCIPDRHFQWKVMPFGLKTAPSLFQKAMIKIFQPILS----ALVYIDDILLFSETLEDHIKLLNQFISLVKKFGVMLSAKKMILAQ-NKIQFLGMDFA--DGTFSPAGHISLELQKFPDTLSVKQIQQFLGIVNYIRD
>WdSV
QGILIKCHS-PCNTPIFPIKKAR----DEYRMIHDLR-AINNIVAPLTAVVASPTTVLSNLAPLHWFTVIDLSNAFFSVPIHKDSQYLFAFTFEGHQYTWTVLPQGFIHSPTLFSQALYQSLHKIKI----CI-YMDDVLIASKDRDTNLKDTAVMLQHLASEGHKVSKKKLQLCQ-QEVVYLGQLLT--PEGRKILPDRKVTVSQFQQPTTIRQIRAFLGLVGYCRH
>MuLV
QGILVPCQS-PWNTPLLPVKKPT----NDYRPVQDLR-EVNKRVEDIHPTVPNPYNLLSGLPPHQWYTVLDLKDAFFCLRLHPTSQPLFAFEWRDGQLTWTRLPQGFKNSPTLFDEALHRDLADFRI----LLQYVDDLLLAATSELDCQQGTRALLLTLGNLGYRASAKKAQLCQ-KQVKYLGYLLK--EGQRWLTEARKETVMGQPTPKTPRQLREFLGTAGFCRL
>SnRV
QGVLRKCNS-TVNSAIWPVGKPD----GSWRLTIDYR-PLNSAVSCPYPTVASTPELFAKLEKYQVYSSLDISNGFWSIRLEEECQYLFAFTFDTQQYTWTRLPQGFHASPGIFHQALYNGLASCKG----CKLYVDDILLMSEDRDHHLRSLAILLQGLKDLGVKINPKKSHFCK-DQVQYLGVNVG--ADTRSLIDARSQLIRTLDIPLTVQGLRSALGLFNFCRA
>FFV
QGVLIQKES-TMNTPVYPVPKPN----GRWRMVLDYR-AVNKVTPLIAVQNQHSYGILGSLFKGRYKTTIDLSNGFWAHPIVPEDYWITAFTWQGKQYCWTVLPQGFLNSPGLFTGDVVDLLQGIPN----VEVYVDDVYISHDSEKEHLEYLDILFNRLKEAGYIISLKKSNIAN-SIVDFLGFQIT--NEGRGLTDTFKEKLENITAPTTLKQLQSILGLLNFARN
>SFV1
QGVLIQQNS-TMNTPVYPVPKPD----GKWRMVLDYR-EVNKTIPLIAAQNQHSAGILSSIYRGKYKTTLDLTNGFWAHPITPESYWLTAFTWQGKQYCWTRLPQGFLNSPALFTADVVDLLKEIPN----VQAYVDDIYISHDDPQEHLEQLEKIFSILLNAGYVVSLKKSEIAQ-REVEFLGFNIT--KEGRGLTDTFKQKLLNITPPKDLKQLQSILGLLNFARN
>MMTV
LGHLEESNS-PWNTPVFVIKKKS----GKWRLLQDLR-AVNATMHDMGALQPGLPS-PVAVPKGWEIIIIDLQDCFFNIKLHPEDCKRFAFSVPSQRFQWKVLPQGMKNSPTLCQKFVDKAILTVRY----IVHYMDDILLAHPSRSIVDEILTSMIQALNKHGLVVSTEKIQKYD-N-LKYLGTHIQ--GD---SVSYQKL-QIRTDKLRTLNDFQKLLGNINWIR-
>RSV
LGHIEPSLS-CWNTPVFVIRKAS----GSYRLLHDLR-AVNAKLVPFGAVQQGAPV-LSALPRGWPLMVLDLKDCFFSIPLAEQDREAFAFTLPSRRFQWKVLPQGMTCSPTICQLVVGQVLEPLRR----MLHYMDDLLLAASSHDGLEEAGEEVISTLERAGFTISPDKVQREP-G-VQYLGYKLG--ST---YVAPVGL--VAEPRIATLWDVQKLVGSLQWLR-
>BLV
AGYISPWDG-PGNNPVFPVRKPN----GTWRFVHDLR-ATNALTKPIPALSPGPPD-LTAIPTLPHIICLDLKDAFFQIPVEDRFRSYFAFTLPTRRFAWRVLPQGFINSPALFERALQEPLRQVSL----LVSYMDDILIASPTEEQRSQCYQALAARLRDLGFQVASEKTRQTP-SPVPFLGQMVH--NQ---IVTYQSLPTLQISSPISLHQLQAVLGDLQWVSR
>HIV1
-GKISKPEN-PYNTPVFAIKKKS----TKWRKLVDFR-ELNKRTQDFWEVQLGIPH-PAGLKKKKSVTVLDVGDAYFSVPLDESFRKYTAFTIPSIRYQYNVLPQGWKGSPAIFQSSMTKILEPFRV----IYQYMDDLYVGSDLEIGHRTKIEELRAHLLSWGFTTPDKKHQKEP-P-FLWMGYELH--PD---RWTVQPI-DLPEKDSWTVNDIQKLVGKLNWASQ
>DIRS_AAM94957.1
RGVIRPAPSPTVVNGLR-VVEKD----GKLRLCINPM-YINCFLRYRPVKYERLAEVPSYLLPEDWLYTTDDKSGYWQLSLHEREHTYLAMRWRGQTLFWPHLPFGLAPACHLYTSMKLEVFRPLRQ-LVRMSFLIDDQMGAAGSKAAAQFQCGAVVRLLAALGFTLSLSKCQLIPRRRVRFLGMEVDAEAQAFRVPDDKLARFRALLTQLTARQVAQVAGK------
>DIRS_CAA43185.1
AELVPSEGDVKVISALSVSVNAD----AKCRLVMDLT-TVNPYITANKIKLENVAIAKSLIPKSGFMLTFDMKSGYHQARMADSELIYLAFRWEGKTFWMKALPFGLSSAPEYFTKLFRHPLATLRG-DVNCLLYLDDLLVWSETYEGACEASAKVRALFGKLGVVLNNEKSSVTPQREVKWLGVVFNLTHGTLKISKNRIENALAAAARPSAKDRLKFTG-------
>DIRS_KHJ94801.1
KGAIAKAGSPVWISTMFPIPKKD----GTWRPIINLK-PLNQFLKVPHFKMEGLHLVPEIVKQGDYCAKIDMTDAYFAVNIAEDSRPFLAFFWGSEIFWFTCLPFGLATAPYIYTKLMRVIMEHLRT-HIRLISYLDDWAFFAETAELLHQQLDYALRTFENLGLRINREKSILKPCQRIEFLGVILDTSLGVFELPQSKLAKIRDEAESVKAREIAKFLGR------
>DIRS_AAA70202.1
IEQVLPNSKRVFYSNVFTVPKPT----NLHRPVLDLK-RLNTYINNQSFKMEGIKNLPSMVKQGYYMVKLDIKKAYLHVLVDPQYRDLFRFVWKGSHYRWKTMPFGLSTAPRIFTMLLRPVLRMLRD-IVSVIAYLDDLLIVGSTKEECLSNLKKTMDLLVKLGFKLNLEKSVLEPTQSITFLGLQIDSVSMKLLVPKEKKKSIKEIRNCCSPRKLAGLKGK------
>DIRS_PFX14025.1
KGVISPLSQGDFVSSIFLLKKNG----VDYRMILNLK-ELNQFIVYRHFRVDSLKTVTDLMTQGCFMASVDIRDAYYTVPIAIEHQKYLKFMWRDKLYQYTCLPNGLASAPRIFTKLLKPVFNVLRQ-KGYSSSYIDDCYLQGASYGECYENSDWEMSSRGNTGCAL-LDMPKLASQTDATTCGFSTDHHTQGNTPNTTRVPKTSPTEEKVSMSFMRRLYK-------
>HEART_JXMZ02126287.1_Ixodes_ricinus
SGVLRKTQRGPYLNPIQLAPKSD----TESRFIFNAA-ALTPHMRAPKFHLKSLPVLENPLPRRAFFTKVDLAEAYYHFSLAPQTQQLTTFRLDGEYFCFTRLPFGLRPGPFVMQQLSTAITRHLRA-VVWAWSHLDNFLLAHPDPAFLARVTRDFVHKLQRCGIQVNPKDTVHEPTQTIKFLGFLLEGRDDMIGHTGPRKADLTNLLRQLPLKTVQRYIGHLVFYFS
>HEART_DS705151.1_Ixodes_scapularis
SGVLKKTVRGRYLSPIQLAPKSA----TESRFILNAA-ALTPHMQAPKFHLKPLPVLENPLPKKPFFTRVDLSEAYYHFSLSEQTQKLTTFRLDNGYYCFTRLPFGLRPGPFVMQQLATALTRHLRA-VVWAWSHLDNFLLAHPDPAFLARVTRNFLRDLQACGISVNPKDTKEQPVRSITFLGFLLEGDDEMIGHTGPRKQDLAKILRQLPLKTVERYVGHLVFYFS
>HEART_JXMZ02025108.1_Ixodes_ricinus
SGVIEQTQRGPYLSPVQVVPKSS----TESRFVLNCS-ALMPYLKAPKFQLPPLPVQTTPLPPKPYFTKLDLKEAYYHFGLHPSARQLTTFKVDGVYYRFRVLPFGIRPAPFIMQMLSNSLTRFLRN-QVWAWSHLDNFLIAHSDPDFLRTVTAAFHNLLVENGIQVNHKDTTLVPTQQIKFLGFRLNGETQTIGHTPSRLKELEKTLEVQPLKTFQRIAGHWAFYFS
>HEART_DS916129.1_Ixodes_scapularis
SGIIEETQRGPFLSPIQLVPKTP----TASRFVLDCS-HLTSSLPSPKFRLPPLPQKACPLPAAPFFVKFDLRDAFYHFGLAPATRALTTFRLDGRYYRYTVLPFGIRPAPFFMQAFATALAREARA-RLWAWAHLDNFLFAHSDPVFLKSQLDIFLDQLSEAGVRLNPSDSMFRPAKQVKFLGFLLDGTSGTIGHTPSRRQDLLLVLRAQTRKVYQRAAGFWGFYFS
>HHBV_NC_001486
TSWPNRVTGRIFL--VDKNSRNT----EEARLVVDFS-QFSK-MRFPKYWCPNLTTLRRILPVGMPRISLDLSQAFYHLPLAPASSSRLAVSDGKQVYYFRKAPMGVGLSPFLLHLFTTAIGAEIAS-RVWTFSYMDDFLLCHPSARHLNTISHAVCTFLQEFGIRINFDKMTPSPVTTIRFLGYEIS--KQHMKIEESRWNELRTVIKKYDWKCIQRFIGHLNFVLP
>DHBV_AY494851
TSWPNRITGKLFL--VDKNSRNT----EEARLVVDFS-QFSKAMRFPRYWSPNLTTLRRILPVGMPRISLDLSQAFYHLPFNPASSSRLAISDGQRVYYFRKAPMGVGLSPFLLHLFTTALGSEISR-RVWTFTYMDDFLLCHPNARHLNAISHSVCSFLQELGVRINFDKTTPSPVNEIRFLGYQID--QRYMKIEESRWKELRTVIKKYDWKCIQRFVGHLNFVLP
>SkHBV
TSYPTRVTGRCFL--VHKNARDT----EKARLVVDFS-QFSRRVRFPKYWSPNHQTLRRVLPRDMSRISLDLSSAFYHIPHHPESAARLLVSDGESVYAFRKCPMGVGLSPFNLTIFSNILASHIRR-HVHCFAYMDDFVLSHPDPRHLRSTTSAVVDWLQSYGIIINVDKSTPEPARDIRYLGLMIS--DRLMTIPSSYKQDLLDSLKDYDFKCISRLVGKCSYMAG
>TFHBV
SVVPSGCTGRVFL--VNKSSGNS----SQARLVVDFS-QFSRRVHFPRYFSPNTEALSRILPPHMWRISLDLAEAFYHLPYHTSSSLRLSVSDGKRVYLFRRAAMGVGLSPWNLTLFTSIIAERIRK-YIHCFAYMDDFILSHPNPRYLIAAANGVVGYLQQYGVRINFDKSTLTPTRQIVFMGLQIT--PTHIHVTKEKFQKLHDLLTSYDWKILQRFAGHFNQIVA
>AMDV
TRIPRRPTGGVFL--VDKNPRNT----REARLVVDFS-QFSRRVMWPRFASPNLRALAQLLPSGMCWVSLDVSAAFYHIPMHPSAAAFALIGLPGTVMGFRKIPMGIGISPFLLAQLTAILCQHLRR-TVCAFSYMDDVVLGHINGQHLERVAHCVFGLFTHYGIKINPEKTKWTG-TTLFFLGMEFR--EQGWTPSQDKMTKIMDLLDHYDPKILQRLCGTLAFHAP
>HBV_A_adw2_X02763
IRIPRTPTGGVFL--VDKNPHNT----AESRLVVDFS-QFSRRVSWPKFAVPNLQSLTNLLSSNLSWLSLDVSAAFYHIPLHPAAMPHLLIGSSGIVLGFRKIPMGVGLSPFLLAQFTSAICSVVRR-ACLAFSYMDDVVLGAKSVQHRESLYTAVTNFLLSLGIHLNPNKTKRWG-YSLNFMGYIIG--SWGTLPQDHIVQKIKHCFRKLDWKVCQRIVGLLGFAAP
>NonLTR_AAA97394
---------------------------SNYRPITCLN-TCYKVLTSVRAMAMVLMDAMAQKKHSLSVAWLDYRKAYDSV---------------SHEYIRLGIFQGDSLSPTLFVLCIAPISYALNK-QIGHQFYMDDLKLYARTPAMLDSQIQVVSEVSEAMGLHLNLSKCAKAH-STYKYLGV-------------------------------------------
>NonLTR_BAC82595
---------------------------AKYRPLTCLS-NLNKVLSSVTGRTQVIVGQAAKKQRNLDMAYIDYKKAYDSV---------------PHSYLVLGIFQGDTFSTLWFCLAMNPLSRTLNQ-SITHTFFMDDLKLFAETVQKMHHLLKNVQGFSNDIKMEFGIGKCRSIH-ETYKFLGFL------------------------------------------
>NonLTR_BAA25763.1
---------------------------ASYRPITLLN-TDYKL--AARATGFLPDNVLAHLEQPGVQVFLDFEKAFDRL---------------DRAWICMGVFQGSPLSPLLFVLARAPMAHARQL-PVMHQ-HADDTSVHARTPGMLRCWGPSVGLHCAATGARLQRSKSQALG-DGVKHLGIPLS----------------------------------------
>NonLTR_QQA03726.1
---------------------------ANWRPLTISS-LVSRIF-WGGAGCFNVDSVLRHAKGGVVAVQLDISKAFDTI---------------PHCTIALGVKQGDPLSPMLFNLIMEPMINELES-RISSLVFADDLILLASDAPKAQVLLSTVHRYLCNLGMSLAASKSFAFQ-DRLRYLGVSVS----------------------------------------
>NonLTR_I38588
---------------------------ENFRPISLQQ-HIKKLI-HHDQVGFMIRKSIQHINRAKMIISIDAEKAFDKI---------------QQPFMTLGTRQGCPLSPLLFNIVLEVLARAIRQ-GVKLSLFADDMIVYLENPIVSANLLKLISNFSKVSGYKINVQKSQAFL-KRIKYLGIQL-----------------------------------------
>NonLTR_AAZ15238
---------------------------NNYRPITLKR-VIGPRISPNQYGFAVLQKTLANKQQFVDVIYFDFRKAFDTV---------------PHNLLKMGVPQGSVTGPFLFLIYINDLLGPVHV-----TAFADDLKITGSDPLDMQRSIEIVEHWCDIWRLKLAENKTAVMH-RSFKDLGILVD----------------------------------------
>NonLTR_P21328
---------------------------DSYRPTSLLT-CVTKAIPKFQFGFRLQHRLEAMENEYAVGAFLDIQQAFDRV---------------WHPGLKAGVPQGSVLGPTLYSVFASDM--PTHV-EVLIATYADDTAVLTKSKSSGLEYLDAFQQWAENWNVRINAEKCANVT-QAYKYLGITLD----------------------------------------
>NonLTR_P16425
---------------------------SSYRGICLVN-RVREVLPEGQFGFRAWSSVGASAAQYVLGTFVDFKGAFDNV---------------EWSAARLGCPQGSISGPFIWDILMDVLLQRLQP-YCQLSAYADDLLLLVEGNSRAVELMSIVETWGAEVGDCLSTSKTVIML-RSCRYLGITVS----------------------------------------
>NonLTR_ABB04052.1
---------------------------GRWRPIAVLV-AFHRLLPAWQLAFHLKAIRAARTHHLLT---VDVRNAFNSV---------------PHSVIALGVPQGDPLSMAMFCQSVWPVETYLGQ--YKVVAYADDLVIASEEAIPIDTVKSDAQSALSRIGLTVELSKCSSTQ-HSSFNLGLSLH----------------------------------------
>Cer10-1
-GIVERV-DVKYYTPHRAVIKETSN-TTKLRIVLDASSSLNDCLYAGDNLVTPLYGILLRGRIYPYVVVADIEKAFHQVRLPTEFRNASLFLWLPDTYRFTRIPFGVASSPWLLAASILHFLDRNPN-PVRENLYVDNCLIGTFDKSEITEIIKNSKDIFMKMKMNLREYVTNSEEHMVIKLLGCEWDSHEDIDTLSVALAVLDIDTKRQV-ASKMAETFDPLGLITP
>Cer7
-NILEEV-RI-HYNPHSPVLTPQKT-TTKCRVVIDGSASLNDAIYQGPTILPD--SVDTRFRSGKTVLLADVEKAFLQVHLNESDRDVTRVLWVREVLRFTRVLFGLNVSPFLLGATILFHLDRMEDKKIARNLYVDNLIIATDDDSEMFKLYNKVKTVFNGLSMNIREFQSNDQSFTEVKVLGVKWSTKTDQITSSTTDIDILENSRRTV-SSAIASIYDPMGLLVP
>Tas
--VIEEV-NIVHYLPHQAVINPHKT-TTKI-VVFDGSSSINEAIMRGPVLLPNLGGLLLRFRSMPIAIIGDLEKAFLQVALNKPDRDAARFLWLHSVFRFARVPFGLNASPFLPTATIKTHLDSYGDVAIWKNIYVDNVLISARTTKEAFNKFESIKKLFEDARMNIREFLSNDATFNNAKLLGLRWNTTADYIQWKVSPPKQPMMTKRQL-LSYIAAQYDPTGHIPP
>Max
-GHMKEV----YHLPHHAVVKPEST-TTKLRVVFNASSSLNDILHAGPVLQSDLTIQVLKWRYFQYVFSADITKMYRQIWVDPKHTPFQRILFRGDDFELKTVTFGVNCAPFLAIRVLQQLAEDIQFPNIQQHMYVDDVLAGANSVNEAQSSIRELQAALSASGFPLRKWTSNNKSVLTAKTLGIRWRAKSDEFYFVPPDIVVEASTKREV-LSQIARLFDPAGWLAP
>Bel
-GHMEKL-DTCFYLPHHAVIKLDSL-TTKCRVVFDGSGSLNDRLHIGPPIQRDLFGVCLRFRQHQYVLCADVEKMFRGIKVFKPHTNFQRIVWRNEHFRLLTVTYGLAPSPFLAVRVLKQLADDHGYPALLHDAYVDDIPTGANTFEELMILKDELIALLDKGKFKLRKWSSNSWRLLPVKVLGIQWNPGKDVLYLNLKGCDATISTKREL-LSQLSRIYDPLGLVAP
>Tamy
-GYAEEA-GRTFYLPHFAVVHPM-K--KKIRIVFDAASSLNDALLPGPDLLQSLFGVLLRFRQGPVAVVADIKEMFLQIKIREQDRDSLRFLWRPREYRMTSVIFGAASSPATAIFVKNRNAEEHQHPEIVRNHYMDDYLQSFATIEEAIDTAATVDSIHKEAGFELRQWASNEQRVLEEKTLGLRWLIKDDALAFNAPKEIIEGNTKREV-TSAVMSTFDPLGLIAP
>Kobel
-GYAEKV-GKEWYIPHHGVYHPR-K-PNKIRVVFDCAASLNDVLLPGPNLMNDLKGVLMRFREFPVAFASDIECMFYQVKVPESQRDLLRFLWLPKVYRMAVHLFGAVSAPSCANYSLRRTGIDNIREELHNNFYMDDGLKSVENVEQAIQLVKELKALCKEGGFNLTKWSSNEREVLTERTLGVLWNAETDEFQFKCQIKKTE-VTRRSM-LSEVSSIYDPLGFIAP
>Zebel
-GYVAKI-NESWYIPHHVVHHN-----NKDRIVFNCSFSLNSQLLPGPTLGPSLLGVLLRFRQHAVAVSGDIKGMFHQVRLLPKDKQVLRFLWRPDIYEWQVLPFGTTCSPCCAIFALQHHAQGHKMPKVENSFYVDNCLYSTPTAKEAKDVVDGLRQLLAEGGFDLRQWACNVPSVIQEPTLGLRWNCLNDSLGYNLRSAEPLEPTMRNM-YKTLASQYDPLGFIIP
>Purbel
-GFAKKL-GPVHYISHHAVIRPDNK-STPLRIVFNSSACLNEYWKKGPDLLNNLFGVLLRFREHPVAICADISKMYHRILIPERDQHVHRFLWRPDVYMMKVVTFGDKPAAAMAQIGVRLTAEEGEYPELKRNIYMDDICDSVETEDTAKKRIAEVDELLEAGGFKVKGWQSNKPLDGEEKVLGVVWERHNDTFSYKQETDKETEKTKRKI-LGKVARIYDPIGFAAP
>Koala
WHLV--PPNKNIIDCKWVYKVKRKQDRYKARLVAKGFRQRYGIDYEDTFKMTTIRIILAIAVSGWFLRQLDVKNAFLHGILEEEVYMYPGYEDKNYVCKLDKALYGLKQAPRAWFARLSHKLNQLGFQEVFLLIYVDDIIVVSSKSEAIPILLQNLQQDFALKDLG-----------NLHYFLGIEVNQSPNGIVLTQAKYAND------------------------
>Tnt-1
YKLVELPKGKRPLKCKWVFKLKKDGDRYKARLVVKGFEQKKGIDFDEIFKMTSIRTILSLAASDLEVEQLDVKTAFLHGDLEEEIYMEEGFEVAHMVCKLNKSLYGLKQAPRQWYMKFDSFMKSQTYLKIILLLYVDDMLIVGKDKGLIAKLKGDLSKSFDMKDLG-----------PAQQILGMKIVRTSRKLWLSQEKYIER------------------------
>Vitico1-1
WELVELLEDKNVIGVKWVFRTKYLADKHKAQLVAKGYAQQHGVDYDDTFLFETVRTLLALAAHHWCVYQFDVKSAFLNGELVEEVYVSEGFIVPEHVYRLKKTLFGLKQAPRAWYSKIDSYFVENGFER-------DDMIYMGSSSFLINEFKACMKKKFEMSDLG-----------LLHFFLGLEAEDDTE---RADARRFRS------------------------
>SIRE1-4
WELVPRPEGTNVIGTKWIFKNKTNEERNKARLVAQGYTQIEGVDFDETFRLESIRLLLGVACIKFKLYQMDVKSAFLNGYLNEEVYVEKGFADPDHVYRLKKALYGLKQAPRAWYERLTEFLTQQGYRKMIAQIYVDDIVFGGMSNEMLRHFVQQMQSEFEMSLVG-----------ELTYFLGLQVKQMEDSIFLSQSRYAKN------------------------
>Poco
WKLVDMSEHKKPIGVKWVYRTKLNADKHKARLVVKGYAQIFGVDFSETFRLDTIRMLLAVAAQGWKIFQLDVKSAFLNGYLQEGIFVEKGFVVREKVYLLKKALYGLKQAPRAW-SRIDEHLLKLDFKKIVVSLYVDDLFVTGNNQSMIDNFKAEMMKVFEMTDLG-----------EMAYFLGMEVQQNQHGIFICQQKYAKE------------------------
>Copia
WTITKRPENKNIVDSRWVFSVKYNELRYKARLVARGFTQKYQIDYEETFRISSFRFILSLAIQNLKVHQMDVKTAFLNGSLKEEIYMRQG--ISDNVCKLNKAIYGLKQAARCWFEVFEQALKECEFVNIYVLLYVDDVVIATGDMTRMNNFKRYLMEKFRMTDLN-----------EIKHFIGIRIEMHEDKIYLSQSAYVKK------------------------
>CoDi6.7
WELYPRPQGTPIIPAVWSMRKRRISTKWKARLAFDGSKQIHGVNFWETYSWPTIRYILTLALIRWHMQQIDFVLAYTQAEAECEMFMKKGFTVEEYVLRIKKNYYGLKQAGRVWNQHLVSKLQECGFKQYV--LYTDDSILAGPDLEELEQIKIDMANSLKLTSEP-----------GVSDFLGVKIDRKGDEIHLTQPHLINS------------------------
>Ty4
FDVDVKIPDNLIVPTN--TTKKRNG-IYKARIVCRGDTQ-----SPDTYNHNHIKIFLMMCL-----WTLDINHAFLYAKLEEEIYI-PLIG---DVYKLNKALYGLKQSPKEWNDHLRQYLNGIGLKDLMIAVYVDDCVIAASNEQRLDEFINKLKSNFELKITG-----------LDTDILGMDLVKRLGTIDLTLKSFINR------------------------
>Ty1B
WDTDKYIDPKRVINSMFIFNRKRDG-THKARFVARGDIQ-----HPDTYQSNTVHHYALMALDNYHITQLDISSAYLYADIKEELYIRPHLGM-DKLIRLKKSLYGLKQSGANWYETIKSYLKQCGMEEVTICLFVDDMVLFSKNLNSNKRIIDKLKMQYDTKIIN-----------SIQYILGLEIKQRGKYMKLGMEN----------------------------
