# Supplementary material for: Kuafuorterviruses, a novel major lineage of reverse-transcribing viruses
Source: Virus Evol. 2024 Dec 19;10(1):veae110. doi: 10.1093/ve/veae110 (PMC11673190; doi:10.1093/ve/veae110)
Supplement: veae110_Supp [file veae110_supp.zip › suppl_data/Supplementary Dataset S6.txt]

#NEXUS
begin taxa;
	dimensions ntax=418;
	taxlabels
	'17.6'
	1731
	297
	412
	AMDV
	ASHV_AGU29144
	ASSBSV
	'Acartia_tonsa_LS043037.1_14578_13895'
	'Acartia_tonsa_LS060320.1_4387_3677'
	'Acartia_tonsa_LS065053.1_3520_4224'
	'Acartia_tonsa_LS070959.1_3563_2856'
	'Acropora_acuminata_BLEZ01002708.1_617172_616489'
	'Acropora_gemmifera_BLFF01000460.1_908_297'
	Amn-ichi
	Amn-ni
	Amn-san
	'Anabarilius_grahami_RJVU01069573.1_901460_900777'
	Araco
	'Architeuthis_dux_VCCN01005964.1_1914488_1913856'
	'Argopecten_irradians_irradians_SAYR01037756.1_148363_149055'
	'Argopecten_irradians_irradians_SAYR01061609.1_35554_36147'
	Athila4-1
	'B1147A04.5'
	BAEVM
	BBHBV_JX941466
	BFV
	BIV
	BLV
	BRRV
	BSGFV
	BSMyV
	BSOLV
	BSVAV
	Bagy-1
	Bagy-2
	Batata
	Beetle1
	Bel
	Blastopia
	Boudicca
	'Branchiostoma_floridae_CM023827.1_9352879_9352196'
	'Bregmaceros_cantori_OMKY01244257.1_4387_3704'
	BsCVBV
	Burdock
	CAEV
	CCHBV-1_AJ441111
	CERV
	CFG1
	CLNV
	CRM
	CSSV
	CSVMV
	CYMV
	CaMV
	Calypso
	'Cassiopea_xamachana_OLMO01000178.1_1567_2250'
	'Cassiopea_xamachana_OLMO01004854.1_26786_27415'
	Cer1
	Cer10-1
	Cer2
	Cer3
	Cer4
	Cer5
	Cer6
	Cer7
	Cereba
	Cft-1
	Cgret
	Cico1
	Cinful-1
	'Clytia_hemisphaerica_CACVBU010000468.1_261303_261986'
	'Clytia_hemisphaerica_CACVBU010001174.1_111660_112343'
	CmYLCV
	'CoDi2.4'
	'CoDi3.1'
	'CoDi4.1'
	'CoDi4.3'
	'CoDi4.4'
	'CoDi4.5'
	'CoDi6.1'
	'CoDi6.2'
	'CoDi6.3'
	'CoDi6.4'
	'CoDi6.5'
	'CoDi6.6'
	'CoDi6.7'
	'CoDi7.1'
	'Coilia_nasus_CM017715.1_13495581_13496264'
	ComYMV
	Copia
	CsRN1
	Cubel
	Cyclops-2
	'Cyprinus_carpio_NC_031726.1_741061_740465'
	DBV
	'DIRS_AAA70202.1'
	'DIRS_AAL35360.1'
	'DIRS_AAM94957.1'
	'DIRS_ACB38666.1'
	'DIRS_CAA43185.1'
	'DIRS_EYC06130.1'
	'DIRS_KAG1050452.1'
	'DIRS_KHJ79833.1'
	'DIRS_KHJ91552.1'
	'DIRS_KHJ94801.1'
	'DIRS_KXJ13249.1'
	'DIRS_KXZ41475.1'
	'DIRS_PFX14025.1'
	'DIRS_RCN25006.1'
	'DIRS_RCN33093.1'
	'DIRS_ROL51349.1'
	DRM
	Dane-1
	Del
	Diaspora
	DrFV-1
	DrMV
	EFV
	EIAV
	EVCV
	Endovir1-1
	'Epinephelus_coioides_UNPE01000331.1_5262566_5263057'
	'Epinephelus_fuscoguttatus_AP022681.1_12188381_12188809'
	'Eptatretus_burgeri_FYBX02006116.1_56731_57297'
	'Eptatretus_burgeri_FYBX02006969.1_2444106_2444531'
	'Eptatretus_burgeri_FYBX02009598.1_236848_237531'
	'Eptatretus_burgeri_FYBX02009657.1_4115768_4116271'
	'Eptatretus_burgeri_FYBX02009688.1_395312_394626'
	'Eptatretus_burgeri_FYBX02010199.1_331233_331895'
	'Eptatretus_burgeri_FYBX02010307.1_2956089_2956724'
	'Eptatretus_burgeri_FYBX02010468.1_441053_441598'
	'Eptatretus_burgeri_FYBX02010504.1_188578_189285'
	'Eptatretus_burgeri_FYBX02010626.1_387072_387740'
	'Eptatretus_burgeri_FYBX02010700.1_811865_811257'
	'Euprymna_scolopes_SRIE01002907.1_191047_190364'
	'Euprymna_scolopes_SRIE01006744.1_189505_189083'
	'Euprymna_scolopes_SRIE01018863.1_149558_150106'
	'Euprymna_scolopes_SRIE01031495.1_193041_193616'
	FFV
	FIV
	FMV
	FeLV
	Fourf
	G-Rhodo
	GALV
	GSHV_NC_001484
	Gabel
	GalEa1
	Galadriel
	Gimli
	Gloin
	Gmr1
	Grande1-4
	Grasshopper
	Gulliver
	Gypsy
	Gypsyvir
	HBHBV_KC790377
	HBV_A_adw2_X02763
	HBV_B_adw_D00330
	HBV_C_16th_Century_Korean_Mummy_JN315779
	HBV_D_ayw_V01460_Galibert
	HBV_E_ayw4_X75657
	HBV_F_adw4q_X69798
	HBV_G_AF160501
	HBV_H_adw4_AY090454
	HBV_gorilla_AJ131567
	'HEART_Ixodes_ricinus_JXMZ02025108.1'
	'HEART_Ixodes_ricinus_JXMZ02126287.1'
	'HEART_Ixodes_ricinus_JXMZ02199164.1'
	'HEART_Ixodes_scapularis_DS637386.1'
	'HEART_Ixodes_scapularis_DS705151.1'
	'HEART_Ixodes_scapularis_DS826508.1'
	'HEART_Ixodes_scapularis_DS916129.1'
	HERV-E
	HERV-K10
	HFV
	HHBV_NC_001486
	HIV-1
	HIV-2
	HMS-Beagle
	HTLV-1
	HTLV-2
	'Haliotis_rubra_QXJH01000072.1_1618354_1619037'
	'Haliotis_rubra_QXJH01000836.1_298333_298980'
	'Haliotis_rufescens_QGMO01000007.1_6445204_6445566'
	'Haliotis_rufescens_QGMO01000214.1_519575_519072'
	'Haliotis_rufescens_QGMO01000214.1_691706_691182'
	'Haliotis_rufescens_QGMO01000652.1_302785_303468'
	'Haliotis_rufescens_QGMO01000884.1_275563_276246'
	'Halocynthia_roretzi_QRAM01000757.1_16432_15803'
	'Heteractis_crispa_JAABNW010000723.1_9154288_9153899'
	Hopscotch
	Humnum
	Hydra1-1
	Hydra1-2
	Hydra2-1
	Hydra3-1
	IMDV
	Idefix
	Ifg7
	JSRV
	K-HERV
	KTSV
	Kabuki
	KoRV
	Koala
	Kobel
	Koco
	LLDAV
	LPDV
	'Lamellibrachia_luymesi_SDWI01000042.1_979957_979283'
	'Lamellibrachia_luymesi_SDWI01000545.1_125342_125866'
	'Lamellibrachia_luymesi_SDWI01001008.1_63597_64139'
	Legolas
	'Limacina_bulimoides_SWLX010004959.1_4633_3950'
	'Limacina_bulimoides_SWLX010123326.1_132_806'
	'Limacina_bulimoides_SWLX010140859.1_1598_921'
	'Limacina_bulimoides_SWLX010144257.1_439_1116'
	'Limacina_bulimoides_SWLX010212881.1_671_42'
	'Limacina_bulimoides_SWLX010416704.1_1261_593'
	'Limacina_bulimoides_SWLX010583483.1_402_1091'
	'Limacina_bulimoides_SWLX011225196.1_756_298'
	'Limacina_bulimoides_SWLX011392329.1_14_655'
	'Limnoperna_fortunei_NFUK01003095.1_68959_69477'
	'Lytechinus_pictus_CM027102.1_17966567_17965902'
	'Lytechinus_pictus_CM027104.1_34056697_34056023'
	MGLR3
	MMTV
	MPMV
	Mabel
	Mag
	Maggy
	Max
	MdEV
	Mdg1
	Mdg3
	Melmoth
	MiMV
	Micropia
	Monkey
	'Montipora_cactus_BLFO01004425.1_138082_137480'
	'Montipora_efflorescens_BLFP01004172.1_519324_518758'
	Moose
	'Morbakka_virulenta_RDPX01000018.1_1265432_1265896'
	'Morbakka_virulenta_RDPX01000042.1_594574_593891'
	'Morbakka_virulenta_RDPX01000047.1_2782443_2782859'
	'Morbakka_virulenta_RDPX01000047.1_4200770_4201453'
	'Morbakka_virulenta_RDPX01000127.1_103209_102586'
	'Morbakka_virulenta_RDPX01000137.1_499333_499833'
	'Morbakka_virulenta_RDPX01000558.1_168961_169509'
	Mtanga
	MuLV
	'Mytilus_galloprovincialis_UYJE01009011.1_268191_267631'
	Nabel
	'Nemopilema_nomurai_ML133502.1_1980543_1981226'
	'Nephromyces_sp._ex_Molgula_occidentalis_SOZB01002115.1_6574_6897'
	'Nephromyces_sp._ex_Molgula_occidentalis_SOZB01021611.1_1133_1573'
	'Nephromyces_sp._ex_Molgula_occidentalis_SOZB01025284.1_37_549'
	Ninja
	Nomad
	NonLTR_AAA97394
	NonLTR_AAZ15238
	'NonLTR_ABB04052.1'
	'NonLTR_BAA25763.1'
	NonLTR_BAC82595
	NonLTR_I38588
	NonLTR_P16425
	NonLTR_P21328
	'NonLTR_QQA03726.1'
	Ogre
	Olco1
	Opie-2
	Oryco1-1
	Oryco1-2
	Osser
	'Ostrea_lurida_CAJDSM010004777.1_9089_8520'
	'Ostrea_lurida_CAJDSM010147473.1_10934_10248'
	Osvaldo
	'Oxygymnocypris_stewartii_QVTF01019794.1_361529_360846'
	PCSV
	PERV-MSL
	PHBV_NC_016561
	PVCV
	'Palaemon_carinicauda_QUOF011655921.1_4844_4224'
	'Panopea_generosa_CADEBB010000006.1_43790288_43789629'
	Pao
	'Patiriella_regularis_CYSQ013004185.1_96_770'
	Peabody
	'Phoronis_australis_NMRA01000071.1_61681_61256'
	'Phoronis_australis_NMRA01000331.1_347754_347077'
	'Phoronis_australis_NMRA01000424.1_102124_102756'
	Poco
	'Porites_rus_OKRP01003592.1_21542_22195'
	Purbel
	PyERV
	Pyggy
	Pyret
	RCHO-K1
	REM1
	REV
	RGHBV_NC_005888
	RIRE2
	RSV
	RTBV
	RTVL-Ia
	RTvr2
	Real
	Reina
	RetroSor1
	Retrofit
	Retrosat-2
	Roo
	RuFDV
	'Ruditapes_philippinarum_CM018522.1_18524096_18523533'
	SA-OMVV
	SERV
	SFV-1
	SGHBV_NC_005950
	SIRE1-4
	SIVAGM
	SIVMAC
	SIVMND
	SLHBV
	SMRV-H
	SPM
	SRV-1
	STHBV-1_AJ251934
	STcLV2PP1664
	SURL
	SVBV
	'Saccostrea_glomerata_PRKT01000029.1_2281533_2282216'
	Saci-6
	'Sardina_pilchardus_UIGZ01018927.1_526_1209'
	SbCMV
	ScBIMV
	'Scyliorhinus_canicula_NC_052146.1_65721228_65721677'
	'Scyliorhinus_canicula_NC_052158.1_147654025_147654525'
	'Scyliorhinus_canicula_NC_052163.1_80771150_80770773'
	'Selene_dorsalis_OMNW01011320.1_14243_14587'
	Sinbad
	'Sinonovacula_constricta_CM017555.1_17465404_17464952'
	SkHBV
	Skippy
	SnRV
	Spirobel
	Springer
	'Stichodactyla_helianthus_WUAP01030549.1_903_367'
	Sto-4
	Sushi-ichi
	Suzu
	TBHBV_KC790378
	TF1
	TF2
	TFHBV
	TMDV
	TSI-9
	TVCV
	TaBV
	Tamy
	Tas
	Tat4-1
	Tdh2
	Ted
	'Tegillarca_granosa_JABXWC010000015.1_32272618_32271935'
	'Tenualosa_ilisha_PYXC01001496.1_161282_161800'
	Tft2
	Tkm1
	Tma
	Tnt-1
	Tntom1
	ToRTL1
	Tom
	Tor1
	Tor4a
	Tork4
	'Trachurus_trachurus_LR991641.1_8901554_8900871'
	'Trachythela_sp._YZ-2020_JADLSH010000311.1_3906809_3906126'
	Tribel
	Tricopia
	Tse1
	Tse3
	Tto1
	Tv1
	Ty1B
	Ty2
	Ty3-1
	Ty4
	V12
	VMV
	Vitico1-1
	Vitico1-2
	WHV_NC_004107
	WMHBV-1_AF046996
	WdSV
	Woot
	XEN1
	Xanthias
	Yokozuna
	Yoyo
	ZFERV
	ZFERV-2
	Zam
	Zebel
	Zeco1
	Zeco2
	eAHBV-FRY_AMAZONA_VITTATA_15643BP_WGS_AOCU01275110_RC
	eAHBV-FRY_BUCEROS_RHINOCEROS_SILVESTRIS_CONTIG69226_WGS_JMFK01069226_RC
	eAHBV-FRY_CUCULUS_CANORUS_CONTIG49430_WGS_JNOX01049427
	eAHBV-FRY_MELOPSITTACUS_UNDULATUS_BUDGERIGAR_V63_CTG900160237901_WGS_AGAI01056888
	eAHBV-FRY_MESITORNIS_UNICOLOR_CONTIG44191_WGS_JJRI01044191
	eAHBV-FRY_PODICEPS_CRISTATUS_CONTIG86849_WGS_JMFS01086849
	eJHBV
	marY1
	pCal
	pCretro3
	pCretro6
	rGmr1
;
end;
begin trees;
	tree tree_1 = [&R] (SLHBV[&!color=#736b9a]:0.233827,TFHBV[&!color=#736b9a]:0.331961,(SkHBV[&!color=#736b9a]:0.341343,(((((((STHBV-1_AJ251934[&!color=#736b9a]:0.030142,HHBV_NC_001486[&!color=#736b9a]:0.025445)[&label=99,!color=#736b9a]:0.031179,PHBV_NC_016561[&!color=#736b9a]:0.115776)[&label=98,!color=#736b9a]:0.036856,SGHBV_NC_005950[&!color=#736b9a]:0.048912)[&label=83,!color=#736b9a]:0.025033,…
end;
begin figtree;
	set appearance.backgroundColorAttribute="Default";
	set appearance.backgroundColour=#ffffff;
	set appearance.branchColorAttribute="User selection";
	set appearance.branchColorGradient=false;
	set appearance.branchLineWidth=1.0;
	set appearance.branchMinLineWidth=0.0;
	set appearance.branchWidthAttribute="Fixed";
	set appearance.foregroundColour=#000000;
	set appearance.hilightingGradient=false;
	set appearance.selectionColour=#3333ff;
	set branchLabels.colorAttribute="User selection";
	set branchLabels.displayAttribute="label";
	set branchLabels.fontName="Arial";
	set branchLabels.fontSize=12;
	set branchLabels.fontStyle=0;
	set branchLabels.isShown=false;
	set branchLabels.significantDigits=4;
	set layout.expansion=0;
	set layout.layoutType="RADIAL";
	set layout.zoom=336;
	set legend.attribute="label";
	set legend.fontSize=10.0;
	set legend.isShown=false;
	set legend.significantDigits=4;
	set nodeBars.barWidth=4.0;
	set nodeBars.displayAttribute=null;
	set nodeBars.isShown=false;
	set nodeLabels.colorAttribute="User selection";
	set nodeLabels.displayAttribute="label";
	set nodeLabels.fontName="Arial";
	set nodeLabels.fontSize=14;
	set nodeLabels.fontStyle=0;
	set nodeLabels.isShown=true;
	set nodeLabels.significantDigits=4;
	set nodeShapeExternal.colourAttribute="User selection";
	set nodeShapeExternal.isShown=false;
	set nodeShapeExternal.minSize=10.0;
	set nodeShapeExternal.scaleType=Width;
	set nodeShapeExternal.shapeType=Circle;
	set nodeShapeExternal.size=4.0;
	set nodeShapeExternal.sizeAttribute="Fixed";
	set nodeShapeInternal.colourAttribute="User selection";
	set nodeShapeInternal.isShown=false;
	set nodeShapeInternal.minSize=10.0;
	set nodeShapeInternal.scaleType=Width;
	set nodeShapeInternal.shapeType=Circle;
	set nodeShapeInternal.size=4.0;
	set nodeShapeInternal.sizeAttribute="Fixed";
	set polarLayout.alignTipLabels=false;
	set polarLayout.angularRange=0;
	set polarLayout.rootAngle=0;
	set polarLayout.rootLength=100;
	set polarLayout.showRoot=true;
	set radialLayout.spread=1.0;
	set rectilinearLayout.alignTipLabels=false;
	set rectilinearLayout.curvature=0;
	set rectilinearLayout.rootLength=100;
	set scale.offsetAge=0.0;
	set scale.rootAge=1.0;
	set scale.scaleFactor=1.0;
	set scale.scaleRoot=false;
	set scaleAxis.automaticScale=true;
	set scaleAxis.fontSize=8.0;
	set scaleAxis.isShown=false;
	set scaleAxis.lineWidth=1.0;
	set scaleAxis.majorTicks=1.0;
	set scaleAxis.minorTicks=0.5;
	set scaleAxis.origin=0.0;
	set scaleAxis.reverseAxis=false;
	set scaleAxis.showGrid=true;
	set scaleBar.automaticScale=true;
	set scaleBar.fontSize=10.0;
	set scaleBar.isShown=true;
	set scaleBar.lineWidth=1.0;
	set scaleBar.scaleRange=0.0;
	set tipLabels.colorAttribute="User selection";
	set tipLabels.displayAttribute="Names";
	set tipLabels.fontName="Arial";
	set tipLabels.fontSize=11;
	set tipLabels.fontStyle=0;
	set tipLabels.isShown=true;
	set tipLabels.significantDigits=4;
	set trees.order=true;
	set trees.orderType="increasing";
	set trees.rooting=true;
	set trees.rootingType="User Selection";
	set trees.transform=false;
	set trees.transformType="cladogram";
end;
