# Supplementary material for: Kuafuorterviruses, a novel major lineage of reverse-transcribing viruses
Source: Virus Evol. 2024 Dec 19;10(1):veae110. doi: 10.1093/ve/veae110 (PMC11673190; doi:10.1093/ve/veae110)
Supplement: veae110_Supp [file veae110_supp.zip › suppl_data/Supplementary Dataset S7.txt]

>SLHBV
-----VFLVNKNTHDSE-----KCRL-VVDFSQ------FSR--GERRVHFPKY-FSPNIDTLK-QLLPCSMWRISLDLAEAFYHLPYHPASSTRLVVSD---KTT-YCFRRAAMGVGLSPWNLSLFTSILASEIRRT-F-NIHCFAYMDDFILSHPSRQFLHSSCSAVVRLLQKFGVKLNFDKSTPE------PVTKI-NYLGLLVTQSYPDEKLRNIDELIMSIVPGHF--YDWKVIQRFVGHLGYILQFS
>TFHBV
-----VFLVNKSSGNSS-----QARL-VVDFSQ------FSR--GKRRVHFPRY-FSPNTEALS-RILPPHMWRISLDLAEAFYHLPYHTSSSLRLSVSD---KRV-YLFRRAAMGVGLSPWNLTLFTSIIAERIRKY-F-SIHCFAYMDDFILSHPNPRYLIAAANGVVGYLQQYGVRINFDKSTLT------PTRQI-VFMGLQITPTHTKEKFQKLHDLLTSINTDVF--YDWKILQRFAGHFNQIVAFS
>SkHBV
-----CFLVHKNARDTE-----KARL-VVDFSQ------FSR--GPNRVRFPKY-WSPNHQTLR-RVLPRDMSRISLDLSSAFYHIPHHPESAARLLVSD---ESV-YAFRKCPMGVGLSPFNLTIFSNILASHIRRH-F-NVHCFAYMDDFVLSHPDPRHLRSTTSAVVDWLQSYGIIINVDKSTPE------PARDI-RYLGLMISDRLPSSYKQDLLDSLKDIDPTVF--YDFKCISRLVGKCSYMAGFT
>STHBV-1_AJ251934
-----IFLVDKNSRNTT-----EARL-VVDFSQ------FSK--GKNAMRFPKY-WSPNLTALR-RIVPLGMPRISLDLSQAFYHLPLNPASSSRLAVSD---KQV-YYFRKAPMGVGLSPFLLHLFTTAIGAEISRR-F-NVWTFSYMDDFLLCHPSARHLNSISHAVCTFLQEFGIRINFDKMTPS------PVTTI-RFLGYEISNQHEESRWNELRQVIKKIKVGQW--YDWKCIQRLIGHLNFVLPFT
>HHBV_NC_001486
-----IFLVDKNSRNTE-----EARL-VVDFSQ------FSK--GKNAMRFPKY-WCPNLTTLR-RILPVGMPRISLDLSQAFYHLPLAPASSSRLAVSD---KQV-YYFRKAPMGVGLSPFLLHLFTTAIGAEIASR-F-NVWTFSYMDDFLLCHPSARHLNTISHAVCTFLQEFGIRINFDKMTPS------PVTTI-RFLGYEISKQHEESRWNELRTVIKKIKVGQW--YDWKCIQRFIGHLNFVLPFT
>SGHBV_NC_005950
-----LFLVDKNSRNTT-----EARL-VVDFSQ------FSK--GKNAMRFPRY-WSPNLTTLR-RILPVGMPRISLDLSQAFYHLPLNPASSSRLAVSD---QRV-YYFRKAPMGVGLSPFLLHLFTTALGSEISRR-F-NVWTFTYMDDFLLCHPNARHLNSISHAVCTFLQELGIRINFDKTTPS------PVNEI-RFLGYQIDHHYEESRWKELRTVIKKIKPGEW--YDWKCIQRFVGHLNFVLPFT
>CCHBV-1_AJ441111
-----LFLVDKNSRNTE-----EARL-VVDFSQ------FSK--GKNAMHFPRY-WSPNLSTLR-RILPVGMPRISLDLSQAFYHLPLNPASSSRLAVSD---QHV-YYFRKAPMGVGLSPFLLHLFTTALGTEISRR-F-NVWTFTYMDDFLLCHPNARHLNAISHAVCTFLQELGIRINFDKMTPS------PVSEI-RFLGYIIDEQFEESRWIELRQVIKKIQIGQW--YDWKCIQRFVGHLNFVLPFT
>RGHBV_NC_005888
-----IFLVDKNSRNTA-----EARL-VVDFSQ------FSK--GKHAMRFPKY-WSPNLSTLR-RILPVGMPRISLDLSQAFYHLPLNPACSSRLAISD---QHV-YYFRKAPMGVGLSPFLLHLFTTALGSEIARR-F-NVWTFTYMDDFLLCHPNARHLNSRSHAVCSFLQELGVRINFDKTTPS------PVTEI-KFLGYLIDDKFEDQRWNELRQVIKKIQIGKW--YDWKCIQRFIGHLNFILPFT
>PHBV_NC_016561
-----IFLVDKNSRNTE-----EARL-VVDFSQ------FSK--GQNALRFPKY-WSPNLSTLRIRILPVGMHRISLDLSQAFYHIPLNPASGSRLAISD---ESV-YYFRKTPMGVGISPFFLHLFSAAIGSEISRR-F-NIWTFTYMDDFLLCHPNARHLNAVSHAVCTFLQEFGIRINFDKMTPS------PVTTI-RFLGYEINEQYEDSRWTELRTVIKKISVGKW--YDWKCIQRLIGHIQFVLPFT
>eJHBV
-----IFLVDKNTRNTE-----EARL-VVDFSQ------FSR--GTNKMSFPKY-WAPNLTALR-RILPMEMSRISLDVSQAFYHLPMHPLSALRLAVSD---QHV-YYFRKAAMGVGLSPFLLHLFSTALAAEIAHR-F-NIWAFAYMDDFLLCHPRARYLATSSHAICSFLTELGVRINYDKHTPS------PVRDI-RFLGYKINDSTPDETWTKTKEIIKKISVGKE--YDFKVIQRLAGHLNFIVPFT
>eAHBV-FRY_MELOPSITTACUS_UNDULATUS_BUDGERIGAR_V63_CTG900160237901_WGS_AGAI01056888
-----VFLVHKNPXNTQ-----XVPL-FVDFSE------FSK--GKHALCFPKXCWSHSHCTLA-QILHTDMHIISLSVSQTFYHLPLNPASALQLAVSD---KLA-CYFXEISNNSSLSPFLLHLFSTALAAELSXC-W-NIWTFAYRDDFLLCHTSSXLTLQLA-SVCCFLDSFGIRINFDK----------PAEEM-KLLGLKFRKADPDEKXIESKQV---IYCNKC--Y-FKILQRLIGHVNFGIPFT
>eAHBV-FRY_AMAZONA_VITTATA_15643BP_WGS_AOCU01275110_RC
-----VFVVDKNPXNTK-----EPPL-FVGFSE------FSK--GRHALCFPNY-WSCSRYALA-QTLHIDMHIISLDVSQAFYHLPLNPASALQLAVSD---KLA-CYFXEISNNSCLSLFLLHLFST--AAELSXC-W-NIWTFAYRDDFRLCNTSCXFNLSISHSACCFLDSFGVRINFDK----------PAEEM-KLLGLKFRKTDPDEKXIESKQVIKQIYCNKC--Y-FKILQRLIGHVNFGIAFT
>eAHBV-FRY_PODICEPS_CRISTATUS_CONTIG86849_WGS_JMFS01086849
-----VFLVDXNPLNTE-----EARL-VVDFSQ------FSK--GRHXMCFPKY-WALSHHVLA-QILPMDLP-ISLDASRAFHH-LXNPASAMQLAVSD---KLV-YCFXESTSDTSLSPFLLILFSAALTAELSHH-W-KIWTFAYRNYFLLYNTSSRXL---SHSVCCFLESVGVRXNFDKCAPS------PVEEI-KFLGLKFTRTDPDEKWFESKQVIKQIDCNKS--YVFKILQRFIAYINFVIPFT
>eAHBV-FRY_CUCULUS_CANORUS_CONTIG49430_WGS_JNOX01049427
-----VFLVDKNPQNTE-----EAXL-EVDFSQ------FPQ--GRHAVCFPKC-WAPSHHALA-QILPMDM--ISLDVSQAFYL-PLRPASA-XLAVTD---KLF-YYFXESLNSISLSPFFLHLFSTALTAELSHL-W-NSWTVAYRDDFFLCHTGSYYLYSVSHXVCCFLESFGVRVNFDKCTSL------PVEEI-KFLGLKFTKTDPDEKWIESKQVMKQIDCKKC--YNFKTWQRVIGHINFVVPLT
>eAHBV-FRY_BUCEROS_RHINOCEROS_SILVESTRIS_CONTIG69226_WGS_JMFK01069226_RC
-----VFLIDKNPQNTK-----EHQL-LVXTPQ------FSK--GGHALCFPKF-GTPNYHALV-QIFPMDVPVISLDVSQAFHL-SLNPASAIQLAISD---KLV-YYFQKPPIXIGLSPFLLHLFSTALTAELSRH-W-NIWTFACRDDFLLCQNKLXFP-XFSHRVCCFLESFGVRINFGKCTPS------SVDEI-KFLGLKCTGTDXDGKWFESKQIIKQIDFNKC--CDFRILXTLIGHINFVIPFT
>eAHBV-FRY_MESITORNIS_UNICOLOR_CONTIG44191_WGS_JJRI01044191
-----VFLVDKS-LKXL-----EDQL-VVDVSQ------FSK--GRHAMCFVKY-XTPSHRALA-LNLPMDTPMISLDVCQAFYHLPLNPACAV---------------FGKLHLXIGLSPFLLHLFSTALASELSRR-W-NSWTFAYRDYFLLCHSSSCYLDSVSPSVCCFLENFGLRINLNKHPLT------PVEEI-RFLGLKFTRTDPDXKWIESKQVIKQIASNKC--NDFXVLQRLXGLINFVVSFN
>AMDV
-----VFLVDKNPRNTR-----EARL-VVDFSQ------FSR--LPFRVMWPRF-ASPNLRALA-QLLPSGMCWVSLDVSAAFYHIPMHPSAAAFALIGL--PGTV-MGFRKIPMGIGISPFLLAQLTAILCQHLRRT-FPDVCAFSYMDDVVLGHINGQHLERVAHCVFGLFTHYGIKINPEK-TKW------TGTTL-FFLGMEFREQGSQDKMTKIMDLLDHIDTTKY--YDPKILQRLCGTLAFHAPFT
>TMDV
-----VFLVDKNPRNTH-----DARL-VVDFSQ------FSS--MPHRVRWPRF-ASPNLRALS-QLLPEGLCWVSLDVSAAFYHIPLHPDAASNVLIGI--PRRT-LGFRKLPMGVGISPFLLAQFSAILCQHVRRS-FPCVVAFAYMDDVVLGSKHEGHLVSVCGHVIRLLQSLGIQLNEEK-TKW------TGTTL-HFLGLELREQGSTDKLQKVRDILENIRPDVA--YDPKVLQRLTGTLAFMAPFT
>IMDV
-----LFLVDKNPRDST-----TCRL-VVDFSQ------FSR--LPNRVRWPRF-ATPNLSSLA-HLLPRSLCWVSLDVSAAFYHIPMHPGSARHTLVGI--PDIT-LGFRKAPMGIGLSPFLLAIFSGIICNFLRCS-FPHLLSFAYMDDMVIGAINDVHLATGVAAVCSLLVHLGIVINESK-TKW------TGTEL-FFLGYRITHSGSQDKHEKLLDLLETLRTDNH--YDIKVIQRLTGHLAFMAPFT
>HBV_A_adw2_X02763
-----VFLVDKNPHNTA-----ESRL-VVDFSQ------FSR--GISRVSWPKF-AVPNLQSLT-NLLSSNLSWLSLDVSAAFYHIPLHPAAMPHLLIGS--HPIV-LGFRKIPMGVGLSPFLLAQFTSAICSVVRRA-FPHCLAFSYMDDVVLGAKSVQHRESLYTAVTNFLLSLGIHLNPNK-TKR------WGYSL-NFMGYIIGSWGQDHIVQKIKHCFRKLPVNRP--IDWKVCQRIVGLLGFAAPFT
>HBV_gorilla_AJ131567
-----VFLVDKNPHNTA-----ESRL-VVDFSQ------FSR--GSTRVPWPKF-AVPNLQSLT-NLLSSNLSWLSLDVSAAFYHLPLHPAAMPHLLVGS--HPIV-LGFRKIPMGVGLSPFLLAQFTSAICSVVRRA-FPHCLAFSYMDDVVLGAKSVQHLESLYTAVTNFLLSLGIHLNPTK-TKR------WGYSL-NFMGYVIGSWGQEHIVQKIKHCFRKIPVNRP--IDWKVCQRIVGLLGFAAPFT
>HBV_G_AF160501
-----VFLVDKNPHNTA-----ESRL-VVDFSQ------FSR--GSARVSWPKF-AVPNLQSLT-NLLSSNLSWLSLDVSAAFYHIPLHPAAMPHLLVGS--HPII-LGFRKIPMGVGLSPFLLAQFTSAICSVVRRA-FPHCLAFSYMDDVVLGAKSVQHLESLYTAVTNFLLSLGIHLNPNK-TKR------WGYSL-NFMGYVIGSWGQEHITQKIKQCFRKLPVNRP--IDWKVCQRITGLLGFAAPFT
>HBV_E_ayw4_X75657
-----VFLVDKNPHNTA-----ESRL-VVDFSQ------FSR--GSSRVSWPKF-AVPNLQSLT-NLLSSNLSWLSLDVSAAFYHLPLHPAAMPHLLVGS--HPII-MGFRKIPMGVGLSPFLLAQFTSAICSVVRRA-FPHCLAFSYMDDVVLGAKSVQHLESLYTAVTNFLLSLGIHLNPNK-TKR------WGYSL-NFMGYVIGSWGQEHIIQKIKDCFRKLPVNRP--IDWKVCQRIVGLLGFAAPFT
>HBV_D_ayw_V01460_Galibert
-----VFLVDKNPHNTA-----ESRL-VVDFSQ------FSR--GNYRVSWPKF-AVPNLQSLT-NLLSSNLSWLSLDVSAAFYHLPLHPAAMPHLLVGS--HPII-LGFRKIPMGVGLSPFLLAQFTSAICSVVRRA-FPHCLAFSYMDDVVLGAKSVQHLESLFTAVTNFLLSLGIHLNPNK-TKR------WGYSL-NFMGYVIGCYGQEHIIQKIKECFRKLPINRP--IDWKVCQRIVGLLGFAAPFT
>HBV_C_16th_Century_Korean_Mummy_JN315779
-----VFLVDKNPHNTT-----ESRL-VVDFSQ------FSR--GSTHVSWPKF-AVPNLQSLT-NLLSSNLSWLSLDVSAAFYHIPLHPAAMPHLLVGS--HPII-LGFRKIPMGVGLSPFLLAQFTSAICSVVRRA-FPHCLAFSYMDDVVLGAKSVQHLESLFTSITNFLLSLGIHLNPNK-TKR------WGYSL-NFMGYVIGSWGQEHIVLKIKQCFRKLPVNRP--IDWKVCQRIVGLLGFAAPFT
>HBV_B_adw_D00330
-----VFLVDKNPHNTT-----ESRL-VVDFSQ------FSR--GNTRVSWPKF-AVPNLQSLT-NLLSSNLSWLSLDVSAAFYHLPLHPAAMPHLLVGS--HPII-LGFRKIPMGVGLSPFLLAQFTSAICSVVRRA-FPHCLAFSYMDDMVLGAKSVQHLESLYAAVTNFLLSLGIHLNPHK-TKR------WGYSL-NFMGYVIGSWGQEHIVQKIKMWFRKLPVNRP--IDWKVCQRIVGLLGFAAPFT
>HBV_F_adw4q_X69798
-----VFLVDKNPHNTT-----ESRL-VVDFSQ------FSR--GTTRVSWPKF-AVPNLQSLT-NLLSSNLSWLSLDVSAAFYHLPLHPAAMPHLLVGS--HPII-LGFRKIPMGVGLSPFLLAQFTSAICSVVRRA-FPHCLAFSYMDDLVLGAKSVQHLESLYTAVTNFLLSVGIHLNTSK-TKR------WGYSL-HFMGYVIGSWGQDHIVHKIKECFRKLPVNRP--IDWKVCQRIVGLLGFAAPFT
>HBV_H_adw4_AY090454
-----VFLVDKNPHNTT-----ESRL-VVDFSQ------FSR--GTTRVSWPKF-AVPNLQSLT-NLLSSNLSWLSLDVSAAFYHLPLHPAAMPHLLVGS--HPII-LGFRKIPMGVGLSPFLLAQFTSAICSVVRRA-FPHCLAFSYMDDLVLGAKSVQHLESLYTAVTNFLLSVGIHLNTAK-TKW------WGYSL-HFMGYIIGSWGQEHIVQKIKNCFRKLPVNRP--IDWKVCQRIVGLLGFAAPFT
>WMHBV-1_AF046996
-----VFLVDKNPHNAT-----ESRL-VVDFSQ------FSR--GNTSVSWPKF-AVPNLQSLT-NLLSTDLSWVSLDVFAAFYHLPLHPASMPHLLVGS--HPLI-MGFRKVPMGLGLSPFLLAQFTSAICSVVRRA-FPHCMAFSYMDDVVLGAKSVQHLESLLASVTTFLLALGIHLNPEK-TKR------WGKAL-NFMGYVIGGYGQQHIRDKIALCFQKLPCNRP--IDWKVCQRIVGLLGFVAPFT
>TBHBV_KC790378
-----IFLVDKNTRNRK-----DCRL-VVDFSQ------FSR--GPDRVRWPKF-AVPNLQSLT-NLLSSDLQWLSLDVSAAFYHIPLVPAASPHLLVGS--HPIV-MGFRKIPMGVGLSPFLLAQFTSAICSVVRRT-FKHCVAFAYMDDVVLGARTLSHLESIYTSCVNLLVSLGIKLNPEK-TKW------WGPSL-HFMGLVINASGQPQHVSKGLTMLKKLPINRP--LDYKIMQRVTGLLGFLAPFT
>WHV_NC_004107
-----VFLVDKNPNNSS-----ESRL-VVDFSQ------FSR--GHTRVHWPKF-AVPNLQTLA-NLLSTNLQWLSLDVSAAFYHIPISPAAVPHLLVGS--HPFI-MGFRKLPMGVGLSPFLLAQFTSALASMVRRN-FPHCVVFAYMDDLVLGARTSEHLTAIYSHICSVFLDLGIHLNVNK-TKW------WGNHL-HFMGYVITSSGQDKHVKKISRYLRSVPVNQP--LDYKICERLTGILNYVAPFT
>ASHV_AGU29144
-----VFLVDKHPHNSS-----ESRL-VVDFSQ------FSR--GHTRVHWPKF-AVLNLQALA-NLLSTNLQWLSLDVSAAFYHIPVSPAAVPHLLVGS--HPFI-MGFRKLPMGVGLSPFLLAQFTSALASMVRRN-FPHCVAFAYMDDLVLGARTHEHLTAIYSHICSVFLDLGIHLNVAK-TKW------WGHHL-HFMGYVITGAGQDKHVQKVSTYLKSIPLNKP--LDYKICERLTGILNYVAPFT
>GSHV_NC_001484
-----IFLVDKNPYNSS-----ESRL-VVDFSQ------FSR--GHSRVHWPKF-AVPNLQTLA-NLLSTNLQWLSLDVSAAFYHIPVSPAAVPHFLVGS--HPFI-MGFRKLPMGVGLSPFLLAQFTSALTSMVRRN-FPHCLAFAYMDDLVLGARSYEHLTAVYSHICSVFLDLGIHLNVEK-TKW------WGHTL-HFMGYTINGAGQDKHVHKVTTYLKSIPINQP--LDYKICERLTGILNYVAPFT
>BBHBV_JX941466
-----VFLVDKNPGNRQ-----ESRL-VVDFSQ------FSR--GDTRVHWPKF-AVPNLQSLT-NLLSTNMHWLSLDVAAAFYHIPLSSAAMCHLLVGS--HPYI-MGFRKIPMGVGLSPFLLAQFTSALASLVRRT-FPHCMAFTYMDDVVLGAKSPHHLRALHTSVCSLFRDLGIVVNPTK-TKW------WGKHL-HFMGLIISPGGQDKHHQKALKLISSLPVNKP--LDWKILQRITGLLGFLAPFT
>HBHBV_KC790377
-----VFLVDKNPNNRA-----ESRL-VVDFSQ------FSR--GDTRVLWPKF-AVPNLQALT-NLLSTNLFWLSLDVSAAFYHIPLSPAAMPHLLVGS--HSYI-MGFRKIPMGVGLSPFLLAQFTSALASVVRRT-FTHCVAFSYMDDVVLGARTPEHLESVYASVCALFSDLGIHLNPDK-TKW------WGKHL-NFMGLEISPAGQHKHQARALQCLKTLPTYRV--LDWKLLQRLTGLLGFLAPFT
>HEART_Ixodes_ricinus_JXMZ02126287.1
-RGPYLNPIQLAPKSDT-----ESRF-IFNAAA------LTP-----HMRAPKF-HLKSLPVAE-NPLPRRAFFTKVDLAEAYYHFSLAPQTQQLTTFRL--DGEY-FCFTRLPFGLRPGPFVMQQLSTAITRHLRAV---GVWAWSHLDNFLLAHPDPAFLARVTRDFVHKLQRCGIQVNPKDTVHE------PTQTI-KFLGFLLEGRMTGPRKADLTNLLRQLRQ--P--LPLKTVQRYIGH--------
>HEART_Ixodes_scapularis_DS705151.1
-RGRYLSPIQLAPKSAT-----ESRF-ILNAAA------LTP-----HMQAPKF-HLKPLPVAE-NPLPKKPFFTRVDLSEAYYHFSLSEQTQKLTTFRL--DNGY-YCFTRLPFGLRPGPFVMQQLATALTRHLRAV---GVWAWSHLDNFLLAHPDPAFLARVTRNFLRDLQACGISVNPKDTKEQ------PVRSI-TFLGFLLEGDMTGPRKQDLAKILRQLQN--P--LPLKTVERYVGH--------
>HEART_Ixodes_scapularis_DS637386.1
-RGPYLSPIQLAPKSST-----ESRF-ILDASH------LTR-----HLPAPPF-RLDPLPKVQ-VPLPNHSFFTKVDLAEAFYHVQLHPSAQRLTTFRL--DGRY-FCFTRLPFGIRPAPFVMQMLATSFSRTLRER---GLWAWSYIDNFLLAHPDPVFLQKETDRFVRDLLTCGFRINPKDTVLC------PEPSI-KFLGFLLDSRTTTQRIHALRDTLPVLRV--P--RSLSCYQRVAGL--------
>HEART_Ixodes_scapularis_DS826508.1
----------------------------------------------------------PSPKSP-GPPPHKCILHEGGPGGGLLHISLHPASQHLTTFRL--DGTY-LCFTRLPFGLRPAPFLMQSLATAFARTLRSR---GIWAWAYIDNFLLAHPDPSFLQSQTNFFVEQLLLCGFRVNPKDTTLT------PSKSI-KFLGFALDTSTTPQRVQSLADTLSLLRE--P--CTAAQYRRLAGL--------
>HEART_Ixodes_ricinus_JXMZ02025108.1
-RGPYLSPVQVVPKSST-----ESRF-VLNCSA------LMP-----YLKAPKF-QLPPLPVVT-TPLPPKPYFTKLDLKEAYYHFGLHPSARQLTTFKV--DGVY-YRFRVLPFGIRPAPFIMQMLSNSLTRFLRNQ---GVWAWSHLDNFLIAHSDPDFLRTVTAAFHNLLVENGIQVNHKDTTLV------PTQQI-KFLGFRLNGETTPSRLKELEKTLEVLST--P--QPLKTFQRIAGH--------
>HEART_Ixodes_ricinus_JXMZ02199164.1
----YITPI----KKQN-----KTKA-VL----------------------PKF-QLPPLPVVT-TPLPAHPYFTKLDLSEAYYHFGLHPSARQLTTFKV--DDVY-YRFTVLPFGIRPAPFIMQMLSNALTRFLRDR---GVWAWSHLDNFLLAHADPQLLLQVTREFEQLLLTNGIQVNYKDTILQ------PTQEI-KFLGFLLNGRTTPSRLKELSKTLKVLST--V--QTLKTYQRIAGQ--------
>HEART_Ixodes_scapularis_DS916129.1
-RGPFLSPIQLVPKTPT-----ASRF-VLDCSH------LTS-----SLPSPKF-RLPPLPQAA-CPLPAAPFFVKFDLRDAFYHFGLAPATRALTTFRL--DGRY-YRYTVLPFGIRPAPFFMQAFATALAREARAR---GLWAWAHLDNFLFAHSDPVFLKSQLDIFLDQLSEAGVRLNPSDSMFR------PAKQV-KFLGFLLDGTTTPSRRQDLLLVLRALHQ--P--QTRKVYQRAAGF--------
>DIRS_RCN25006.1
----FVSPL--SVVKGK-----KMRL-VLDLSL------LKE-----FVAKEKV-KFEDMATVM-PMLPDQGFMTSFDFKNGYHHVKIAAEHQKFLGFKW--KNRL-YKFSVLPFGLCSAPHIFTKMLRPFIRKWRLQ---GKGIAIYLDDGFIWSNSRESCSRDTIQIKEHLTQCGWFFSQSKCHWL------PEKKC-EWLGFVIDLDVSSNRVERAKKILHSLSRNHA--PSLRDRLRWMGTLASMKLVI
>DIRS_KHJ79833.1
-NCLYVHPL--SVAKGK-----KLRL-VLDLSH------LNQ-----FLEVPKI-KLDDLGTIL-HALPKGGYMATFDFKSGYHQVRIKDEHQIYLGFSW--KNIY-YQFCCLPFGLSSAPHIFTKLLRVWVKKFREQ---GRGVAIYIDDGLIFEPSRERCLQSVASIKHSLLEAGWQFADAKCIWE------PQQRA-NWLGFTIDLSSTPDRLQRAKNRLVDLYKRPT--PSLYHRLRWSGTLSSLHLIM
>DIRS_RCN33093.1
----VVSPL--SVAIGK-----KRRL-ILDLSW------FNS-----FVVKESI-KYEDMTKAI-DILSNADFLATFDFKSGYHHISIHPGYQKFFGFSW--RERF-YVFKVLPFGFTSAPFIFTKVFKPLLARWRKW---GINMCLYLDDGLVCGKSGHEVSRAIEVIKEDLNRAGVTLALDKCYLE------PSPVG-QWLGFEIDLRKSKDRVRKAVRQLEGLRSLRC--PSLRERCRCMGT--------
>DIRS_CAA43185.1
---KVISALSVSVNADA-----KCRL-VMDLTT------VNP-----YITANKI-KLENVAIAK-SLIPKSGFMLTFDMKSGYHQARMADSELIYLAFRW--EGKT-FWMKALPFGLSSAPEYFTKLFRHPLATLRGD---GVNCLLYLDDLLVWSETYEGACEASAKVRALFGKLGVVLNNEKSSVT------PQREV-KWLGVVFNLTTSKNRIENALAAAARLLNRKR--PSAKDRLKFTGALNSMHD--
>DIRS_KXJ13249.1
----VINPLSVSIQRSG-----KKRL-ILDLRY------VNK-----YLHKYRF-KYEDWKIGL-SFFEKDAYMFSFDLKSGYHHIDICKEHQTYLGFKW--KEHY-FVFTVLPFXLXTAPYIFTKCVRPLEKYWHLC---XIKIAIFLDDGFAGVQGYKECEVVASKVRKDLKLAGFVANEEKSNWK------PEKSI-TWLGICWNSACTENRLDKIYEDIEIIYKSDS-IVSARQLASFTGKIISTGAVV
>DIRS_ROL51349.1
-MSGFYSRYFIVPKKDG-----GLRP-IIDLRV------LNR-----SVKKLKF-KMLTLKQII-PQIRSEDWFVAIDLKDAYFHVSIHPSHRKFLRFAF--GGEA-YQYRVLPFGLSLSPRTFTKCVDAALAPLRLQ---GIRVLNYIDDWLILAQTERLAVQHRDVVLSHMKRLGLRLNAKKSVLV------PSQVA-NYLGVIWDSTQTPARVNSILGAVKGVKLGQS--LTVKQFQRLLGLMAAASNVI
>DIRS_AAL35360.1
-CQGFYSKYFLIPKKGS-----SLRP-ILDLRV------LNK-----HLRKYTF-RMLTYKVLC-SSIRPNDWFVTIDLADAYFHIAIYPAHRKFLRFAY--QGAA-YEFQRIPFGLSLAPRVFSKCVEAALFPLRNS---GIRIFSYIDDYLVCSHSREQVITDSVTVLRHLRNLGFTVNETKSRLE------PSQYT-DYLGLTLNSLRSTEREQT-----------------------------------
>DIRS_ACB38666.1
-SHGFICSLFVIPKKSG-----GFRP-IVNLKP------LNQ-----FIQYEHF-KMENLDSAR-FLLRKGDWMVKLDLKDAYLTIPVHPSHQKFLRFKW--KGRI-FQFKCLAFGLAPAPRIFTKILKAVMGFLRKQ---GMRLIIYLDDILILNRSREGAAKDFKQVVDLLLQLGFLINWEKTVAD------PAQKL-EYLGLMLDSCSPSAKALAVKSMCESALAVDS--ISLREIASIMGNFTWAIPAI
>DIRS_EYC06130.1
-TPVWISSMFGIPKKDG-----SVRP-IINLKP------LNR-----FLRIPHF-KMEGLHLVP-DVVSVGDYCAKIDMTDAYFAVNIQEDFRPFLAFRW--ETDT-YQFTCLPFGLATTPYVYTKLMRVVAEKLRSS---GIRLISYLDDWAFFSESEAGCKACVNEALRLFGTLGLRVNLDKSVLT------PTQRI-EFLGLIINTGEPPKKLVDIRQSAAALLAKRY--VTARELSHFLGKLNFVSTAQ
>DIRS_KHJ94801.1
-SPVWISTMFPIPKK-G-----TWRP-IINLKP------LNQ-----FLKVPHF-KMEGLHLVP-EIVKQGDYCAKIDMTDAYFAVNIAEDSRPFLAFFW--GSEI-FWFTCLPFGLATAPYIYTKLMRVIMEHLRTH---GIRLISYLDDWAFFAETAELLHQQLDYALRTFENLGLRINREKSILK------PCQRI-EFLGVILDTSVPQSKLAKIRDEAESLLCKGV--VKAREIAKFLGR--------
>DIRS_KHJ91552.1
-TQVWSSHIFLVPKKDG-----RFRT-VINLRP------LNA-----FIEHNHF-KLESLGMVK-DLLNPGDFMAKVDMKDAYFAVPIHEESRPYLAFQY--NQEL-YWFTALPFGLSSAPYVYTRIMKVVAARLRRQ---GVRLLVYLDDWIFFGSDAEGLRKDVSNALSFFAQLGLTVNYEKSQLV------PSQTI-EFLGLELDSTVPDRKISSIVEEAQDLLSKDS--TTLLSISRFIGRVNSVSRAS
>DIRS_AAA70202.1
----FYSNVFTVPKPTN-----LHRP-VLDLKR------LNT-----YINNQSF-KMEGIKNLP-SMVKQGYYMVKLDIKKAYLHVLVDPQYRDLFRFVW--KGSH-YRWKTMPFGLSTAPRIFTMLLRPVLRMLRDI---NVSVIAYLDDLLIVGSTKEECLSNLKKTMDLLVKLGFKLNLEKSVLE------PTQSI-TFLGLQIDSVKPKEKKKSVIKEIRNFLKLDC--CSPRKLAGLKGK--------
>DIRS_KAG1050452.1
--------------------------------------------------------IKELAKRR-ELIEKGDFMCKVDLKDAYTVVQIHPESRQYLTFKN--EGKI-YQYRSLAFGLNVAPRLFSKLMRYAIEPLRYQ---GIRLVYYLDDICLLSWSKEDLLKTTQT-----DQTSVTANQEILQMD------CSSTG-EII--------SDRRSTSSYSSSSTRLSKEP--TTAQS---ELGK--------
>DIRS_PFX14025.1
-QGDFVSSIFLRLKKGV-----DYRM-ILNLKE------LNQ-----FIVYRHF-RVDSLKTVT-DLMTQGCFMASVDIRDAYYTVPIAIEHQKYLKFMW--RDKL-YQYTCLPNGLASAPRIFTKLLKPVFNVLRQK---GYLSSSYIDDCYLQGASYGECYENSDSSKQSRGNTGCAL-LDMPKLA------SQTDA-TTCGFSTDHHGNTTRVPKTSPTEEKDEFVSM--SFMRRLYKNRGFSERATN--
>DIRS_KXZ41475.1
-PPTVINGLR-VVEGK------KLRL-CMNPMY------VNQ-----HMEVPAL-KYESVRDLP-GYLKRDSFMFTTDDKSGYWNLQLHPSMYLYAAFEW--QGRV-LYWPVLAFGFAPACWTYSLLKQELFRPLRER---GVDLSYLIDDCLAAAQSRPEAQYLCRAMVRLLTALGFTLSLDKCQLQ------PAQRV-RFLGFIVHTASPPDKVEALVEQVRVMAQSPAGSITKRDVARVAGRIMAMSPAV
>DIRS_AAM94957.1
-SPTVVNGLR-VVEKDG-----KLRL-CINPMY------INC-----FLRYRPV-KYERLAEVP-SYLLPEDWLYTTDDKSGYWQLSLHEREHTYLAMRW--RGQT-LFWPHLPFGLAPACHLYTSMKLEVFRPLRQL---GVRMSFLIDDQMGAAGSKAAAQFQCGAVVRLLAALGFTLSLSKCQLI------PRRRV-RFLGMEVDAEAPDDK---LARFRALLTQLEGERLTARQVAQVAGKIIAM----
>Mag
DHSDWATPLVVVRKADG-----GLRI-CADYKVT-----LNK-----VLAIDRF-PVPKMEDLF-SNLSGNKFFTKLDLSQAYNQIVLSERSSEYTVINT--HRGL-FKYSRLVYGLASSPGIFQKLMVNMFKNV-------PNVVVFYDDILIRNQDLDSHLKSIKEVLDILERYGLKIKRSKCEFM-------VTEV-RYLGFIIDQNGDPEKVKSIATMPH------P--NNVTELKSFIGMVNFYSKFI
>DRM
KYSEWAAPIVPVVKKDK-----TLRL-CGDYKLT-----VNQ-----AVTTEIY-PLPRIEELM-ATLSGGTIFSKIDLASAYQQVLLEDESKELLTINT--HRGL-FVYNRLPFGVSSAPSIFQRIMENLMRDL--------DVIVYLDDLLVTGKTEQEHLQRLQAVLKRLQENGLRVKKSKCEFG-------KSQI-EYLGFVLNSQGSPDKVDAVKNAPV------P--TCVKELKAFLGLVNYYGRFL
>CFG1
EFSEWATPIVPIVKSDK-----SIRI-CGDYKVT-----VNK-----VSKLDNY-PIPKTEDLY-ATLGGGTDYSKLDLSQAYQQLELDDSSKPYTTINT--HKGL-FVYNRLPYGVASAPGIFQRTMENLLQGI-------PQVIVRVDDILVTGKNRRQHLENLEAVLNRLEKAGVKLKRSKCYFL-------RKEV-EYQGHRINSEGIEGKVMAIKDAPA------P--TNVKELQAFLGMLNYYSCYL
>Hydra2-1
SHSRWAAPIVPVLKKDG-----TIRL-CGDYKQT-----VNQ-----AAMCDSY-PLPRTEDLF-ATLAGGQKFTKLDLAFAYQQLLLDKSSCELLTVNT--HRGL-FEPTRLQFGVHSASGIFQREIEKLIGNL-------PFTKVRVDDILVSGRSDEEHLKNVETVLLILEKAGLKLKENKCVFM-------SPEV-EYLGFKLTKDGLEDKLNAIRNAPE------P--KDTTQVKSFLGMINYYHRHL
>SPM
KNSRWAAPIVTVPKSDG-----SVRL-CGDYKQT-----VNK-----VLEEDVY-PLPTCEDLF-ANLAGGKVFSKIDLSNAYLQLELTDKSKELLTIHT--HKGL-YQYERLPFGVSTAPAVFQSVMDRILGGM-------KGVCCYLDDILISSENEEDHIKTLNEVLGRLQEYGVKAKKEKCSFM-------VSRV-IYLGHEIDGKGTKEKVEGICDAKR------P--ENKDELRTFIGIVVYYAKFV
>Cer4
THSDWAAPIVVIKKDTG-----KVRV-CADFKCS----GLNN-----SLIEEIH-PLPTSDDLF-GTLQG-CIFSKIDLKDAYLQIALDSESQKLAVINT--HKGL-FKYRRMTFGLKPAPAKFQKIIDKMIAGL-------PGVAAYLDDVIVSANSLEEHEKVLHELLKRIKDYGFRISPEKCNFA-------QSEI-TFLGFIIDKRGDPKKTSVIRSMKA------P--TDQKQLMSFLGAICFYGRFV
>Cer5
TYAKWAAPIVVIKKGTG-----KIRV-CADFKCS----GLNA-----ALKDEFH-PLPTSEDIF-SRLKG-TVYSQIDLKDAYLQVELDEEAQKLAVINT--HRGI-FKYLRMTFGLKPAPASFQKIMDKMVSGL-------TGVAVYLDDIIISASSIEEHEKILRELFERIKEYGFRVSAEKCAFA-------QKQV-TFLGFIVDEHGDPKKTEVIRSMKA------P--TDQKQLASFLGAVSFYSRFV
>Cer6
TYSKWAAPIVVIKKESN-----KIRV-CADFKCS----GLNS-----ALKDEIH-PLPTCEDLF-AKLKG-SVFSKIDFRDAYLQIELDDESQELAVINT--HLGL-FKYVRMAFGLKPAPAVFQKIVDKLISGI-------PGVSAYLDDLIIAASSYDEHEAILRQLFDRIREYGFRVSPEKCMFA-------VSEI-SFLGFIVDEKGDPNKASKIRSMKA------P--GDQKQLSSFLGAVCFYSRFV
>Gulliver
SYSV-ATPLVFIKKADG-----KLRV-CGDFSTG-----LNK-----ALQDHLY-PLPIPEDLF-TILNGCVVFSKIDFSDAYFQVEVAEESRLLLTVNT--HRGL-FQYNRLPFGVKCAPAIFQQIMDTMLADL-------PFSMAYMDDIIVTSKNEKEHYAHSQKVFRRLSEYGFCMKLEKCSFF-------MSSI-KYLGIIIDLNGNPEKVNAVVHMSI------P--SNVQK-PSILGMINYYNSLC
>HMS-Beagle
SRSPYNSPVWIVPKKKK-----KYRV-VIDYRK------LNM-----VTVADRY-PIPDINEVL-AQLGDNKIFSVLDLKSGFHQILLKESDIEKTAFSI--NNGK-YEFTRLPFGLKNAPSIFQRALDDILHEH-----IGKICFIYIDDIIIFSKDDETHYQNLDTIFRTLQQANMKCQLDKCEFM-------KRKV-EFLGFVVSDKGSPTKVQAISDFPI------P--RTLKELRSFLGLSGYYRRFI
>Yoyo
SRSPYNSPVWIVDKKNK-----QYRL-VIDYRK------LNS-----VTIADRY-PIPEINEVL-SHLGSNTFFSVIDLKSGFHQIPLKNSDIEKTAFSI--NNEK-YEFTRLPFGLKNAPSIFQRTLDDILRDY-----IGQCCYVYIDDIIIFSRNEKEHSTHLKNIFTTLEKANMKVQLDKCKFF-------EKEV-EFLGFIVTPEGNPSKIEAIQNFPI------P--RNLKELRSFLGLSGYYRRFV
>Nomad
SNSPYNSPIWIVPKKEK-----QYRM-VVDFKR------LNT-----VTIPDTY-PIPDINATL-ASLGNAKYFTTLDLTSGFHQIHMKESDIPKTAFST--LNGK-YEFLRLPFGLKNAPAIFQRMIDDILREH-----IGKVCYVYIDDIIVFSEDYDTHWKNLRLVLASLSKANLQVNLEKSHFL-------DTQV-EFLGYIVTADGDPKKVRAISEMPP------P--TSVKELKRFLGMTSYYRKFI
>Gypsyvir
SRSPYNSPTWVVDKKNP-----KKRL-VIDFRK------LNE-----KTIPDRY-PMPRIPMIL-ANLGKAKYFTTLDLKSGYHQIYLAEHDREKTSFSV--SSGK-YEFCRLPFGLRNASSIFQRAIDDILREH-----IGKICFVYVDDVIIFSKNETEHLQHINIVLKCLIDANMRVGPEKTRFF-------KESI-EFLGFIVTKDGDPKKVKAIQEFPE------P--KNVYSVRSFLGLANYYRVFI
>Gypsy
SRSPYNSPTWVVDKKNP-----NKRL-VIDFRK------LNE-----KTIPDRY-PMPSIPMIL-ANLGKAKFFTTLDLKSGYHQIYLAEHDREKTSFSV--NGGK-YEFCRLPFGLRNASSIFQRALDDVLREQ-----IGKICYVYVDDVIIFSENESDHVRHIDTVLKCLIDANMRVSQEKTRFF-------KESV-EYLGFIVSKDGDPEKVKAIQEYPE------P--DCVYKVRSFLGLASYYRVFI
>Springer
SKSPYNNPIWVVDKKNK-----KMRL-VLDFRK------LNE-----RTVPDRY-PMPNISMIL-GNLGKAKYFTTLDLKSGYHQITLAERDREKTAFAV--NGGK-YEFRRLPFGLRNAASIFQRTIDDILREQ-----IGKFCYVYVDDVIIFSEDENDHVKHVDWVLKSLYDANMRISAEKSRFF-------KKSV-SFLGFIVTNNGDPEKVKAIKEFPE------P--KNVFEVRSFLGLASYYRCFI
>Burdock
SSSPYNNPVWVVDKKNT-----KKRL-VIDFRK------LNL-----KTIDDKY-PIPNVVWIL-SNLGKARFFTTLDLKSAFHQILLAEKDRAKTAFSV--GNGK-YEFCRLPFGLKNAPSIFQRAIDDVVRDR-----IGKSCYVYVDDVIIFSNGIEDHVNDVAWVLDRLSGANMRVSKEKSFFF-------KESV-EYLGFMVSSGGSPSKVEAIQKYNQ------P--TNLFSVRSFLGLASYYRCFI
>297
SNSPYNSPTWVVPKKAN-----KYRV-VIDYRK------LNE-----ITIPDRY-PIPNMDEIL-GKLGKCQYFTTIDLAKGFHQIEMDEESISKTAFST--KSGH-YEYLRMPFGLRNAPATFQRCMNNILRPL-----LNKHCLVYLDDIIIFSTSLTEHLNSIQLVFTKLADANLKLQLDKCEFL-------KKEA-NFLGHIVTPDGNPIKVKAIVSYPI------P--TKDKEIRAFLGLTGYYRKFI
>Tom
SNSPYNSPTWVVPKKKA-----KYRV-VIDYRK------LNE-----ITIPDRF-PIPNMDEIL-GKLGKCQYFTTIDLARGFHQIEMDSESIQKTAFST--KRGH-YEYVRMPFGLRNAPATFQRCMNNILRPL-----INKHCLVYLDDMIIFSTSLDEHLNSLQLVFEKLSESNLKLQLDKCEFL-------KKEA-TFLGHIVTPDGNPLKVEAIASYPI------P--TKVKEIRAFLGMTGYYRKFI
>17.6
SNSPYNSPIWVVPKKKQ-----KFRI-VIDYRK------LNE-----ITVGDRH-PIPNMDEIL-GKLGRCNYFTTIDLAKGFHQIEMDPESVSKTAFST--KHGH-YEYLRMPFGLKNAPATFQRCMNDILRPL-----LNKHCLVYLDDIIVFSTSLDEHLQSLGLVFEKLAKANLKLQLDKCEFL-------KQET-TFLGHVLTPDGNPEKIEAIQKYPI------P--TKPKEIKAFLGLTGYYRKFI
>Tv1
IPIPNGLPVIIVPKRKP-----KFRL-VIDYRH------FNE-----LTINDKY-PIPIMDEIL-DKLGKCQYFTTIDLAKGFHQIQMDPGSIPKTAFST--KHGH-YEYTRMPFGLKNAPATFQRCMNNLLEDL-----IFKDCLVHLDDIIIFSTSLEEHILSLQKVFKKLREANLKLQLDKCEFM-------RKET-EFLGHIITTEGNPNKIQAIVKFPI------P--KTPKEIKSFLGLCGFYRKFI
>Idefix
SKSPYCSPIWVVPKKKQ-----KFRL-VVDYRN------LNE-----ITVNDKF-PIPRMDEIL-DKLGRCQYFTTIDLAKGFHQIQMDENSIAKTAFST--KHGH-YEYTRMPFGLKNAPATFQRCMNNLLEDL-----IYKDCLVYLDDIIVYSTPLEEHILSLKKVFEKLRDANLKLQLDKCEFM-------KKET-EFLGHIVTTNGNPNKTKAITNFPL------P--KTPKQIKSFLGLCGFYRKFI
>Ted
SDSAWSSPIWVVPKKKQ-----KWRL-VVDFRK------LNE-----KTIDDKY-PIPNISDVL-DKLGKCQYFTTLDLASGFYQVEMDPQDISKTAFNV--EHGH-FEFLRMPMGLKNSPSTFQRVMDNVLRGL-----QNNICLVYLDDIIVYSTSLQEHLENLERVFQRLRESNFKIQMDKSEFL-------KLET-AYLGHIISRDGNPDKISAIQKYLI------P--KTPKEIKQFLGLLGYYRKFI
>Zam
SHSPWSAPVWVVPKKNR-----KWRL-VIDYRK------LND-----KTISDRY-PIPNINDIL-DSIGKAKYFSTLDLTSGFHQIEMNPKDIAKTAFTV--EGGH-YEFTRMPFGLKNAPATFQRVMDSVLGDL-----NGTICLFYLDDIIIFSPSLQKHLLDIKMVFEKLRAANFKLQPSKSEFL-------RKEI-EFLGHIVTQDGNPNKISAIKKFPC------P--TNRRAIKSFLGLLGYYRKFI
>Gloin
SKSPFSSLVLLVKKKDG-----SWRF-CVDYRA------LNR-----VTVLDKF-PIPMIDELL-DELHGTTIFSKLDLCLGYHQIRMREDDIEKTAFRT--HDGH-FEFLVMPFGLTNAPASFQSLMNELFGPF-----LGKFVLVFFDDILIYSNNLTNHVKHLTLVMEVLAKHQLFANRKKCLLR-------QSQI-DYLGHVISAHGDPSKTEAMIHWPT------P--KSVKELFGFLG---YYRHFV
>Ifg7
SQSSFSDPVVLVHKKDG-----SWCM-CPDYRE------LNK-----LTIKDKF-PIPVIDELL-DELHGSIYFTKLDLRSGYHQIRMKTEDIPKTTFRT--HEGH-YEFFVMPFGLTNTPSTFQGLMNSIFKPF-----LRKFVLVFFDDILIYNKSWKDHVEHVDRVLQLLEEKKLYAKRSKCFFV-------VQEV-EYLGHIVS-EGYPNKIKAIKEWKI------P--TSIKHLRGFLGLTGCYRKFA
>Gimli
SSSSFASPVVLVKKKDG-----SWRL-CVDYRK------VNG-----ITVKNCF-PIPLIEDLM-DELGGAVIFSKFDLRAGYHQVRMVEKDIPKTAFKT--HSGH-FEYLVMPFGLTNALATFQGLMNSVFQKF-----LRKFVLVFFDDILIYSKSKKEHLQHLKLVLEVMREHKLFAKRSNCAFA-------TSRV-EYLGHFIDRDGDPSKVLAVKEWPA------P--TNLKQLRGFLGLANYYRRFV
>Reina
SSSPFASPVLLVKKKDG-----EWRL-CVDYRR------LNA-----HTVKNRY-PMPVFDEIV-DELCGTKIFTKLDHRSGYHQIRIKEGDEFKTAFQT--HNGH-YEYRVMPFGLTGAPATFQDFMNKILTPF-----LRKCVVVFLDDVLIYSRDMEEHVLQVKQVFQKLKDHQLKLKLSKCRFA-------QTTL-EFLGHIISAEGDPEKVQVIRDWPI------P--NNVKEVRSFLGMAGYYRRFV
>Del
STSPWGAHVLFDPKKDD-----SKRM-CIDYK-------LNS-----VTVKNKY-PLPRIDDLF-DQLNGA-YFSKIDLRFRYHQLRIR-ADIPKTAFRT--RYGH-YEFLVMPFGLTNVPTAFMNLMNRVFREY-----LDKFIVVFVDYVLIYSRTQKDHEHHLRISLQLLRNNQLYAKLSKCEFW-------MEKV-KFLGHVVSREGDPVKVKAVMNWEL------P--KNIFEIRSFLGLAGYYRRFI
>Peabody
SVSPWGAPVLLVKKKEG-----TMRL-CVDYRQ------LNK-----VTIKNRY-PLPRIDDLM-DQLVGASVFSKIDLRSGYHQIRVKTEDIQKTAFRT--RYGH-YEYSVMPSGVTNAPGVFMEYMNRIFHPY-----LDKFVVVFIDDILVYSKSEEEHVEHLRVVLGVLREKKLFAKLSKCEFW-------LEEV-SFLGHVISRGGDPSKIEAVSKWEA------P--KSVAEIRSFLGLAGYYRKFI
>Retrosat-2
STSPWGAPVIFVEKKDK-----TKRM-CVDYRA------LNE-----VTIKNKY-PLPRIDDLF-DQLKGAKVFSKIDLRSGYHQLRIREEDIPKTAFTT--RYGL-YECTVMSFGLTNAPAFFMNLMNKVFMEF-----LDKFVVVFIDDILIYSKSEEEHEQHLRLVLEKLKEHQLYAKFSKCDFW-------LTEV-KFLGHVITAQGDPSNVESVTKWTP------P--KTVSQIRSFLGLAGYYRRFI
>Tma
STSP-GAPVLFVKKKDG-----SFRL-CIDYRG------LNW-----VTVKNKY-PLPRIDELL-DQLRGATCFSKIDLTSGYHLIPIAEADVRKTAFRT--RYGH-FEFVVMPFGLTNAPAAFMRLMNSVFQEV-----LDEFVIIFIDDILVYSKSLEEHEVHLRRVMEKLREQKLFAKLSKCSFW-------QREM-GFLGHIVSAEGDPEKIEAIRDWHT------P--TNATEIRSFLGLAGYYRRFV
>Legolas
SSSPWGAPVLFVKKKDG-----SFRL-CIDYRG------LNK-----VTVKNKY-PLPRIDELM-DQLGGAQWFSKIDLASGYHQIPIEPTDVRKTAFRT--RYDH-FEFVVMPFGLTNAPAAFMKMMNGVFRDF-----LDEFVIIFINDILVYSKSWEAHQEHLRAVLERLREHELFAKLSKCSFW-------QRSV-GFLGHVISDQGDPEKIRSIKEWPR------P--RNATEIRSFLGLAGYYRRFV
>Bagy-1
SSSP-SCPVLFVKKKDG-----MDRM-VVDYRP------VNL-----VTIKNKY-PLPRINDLY-DQLTGSSFFSKMDLRLGYHQIKIKNGDIPKKAFVT--RYGQ-YEYTVMSFGLTNAPATFSRLMNSIFMEY-----LDKFVVVYLDDILIYSMNEREHAEHLRLVLMKLREHRLYAKFSKCE---------------FLGHVISGKGNPERVQAVLDWTQ------P--ESVKQVRSFLGLASYCRRFV
>Cereba
SLSPCDVPIILVPKKG-------WYI-AYVCLL------EAL-----IILLFVI-VILFLGMII-DELSGYTIFSKVDLRSGYNQICMKLGDEWKTAFKT--KFGL-YEWLVMPFGLTNAPSTFMRLMNEVLRAF-----IGRFVVLYFDDILIYSRSLEEHLDHLRVVFLALRDARLFGNLGKCTFC-------TDRV-SFLGYVVTPQGDKAKIEAIESWPQ------P--KTVTQVRSFLGLAGFYRHFV
>CRM
SLSPCAVPVILVPKKDG-----TWRM-CVDCRA------INN-----ITIRYRH-PIPRLDDML-DELSGAIVFSKVDLRSGYHQIRMKLGDEWKTAFKT--KFGL-YEWLVMPFGLTNAPSTFMRLMNEVLRAF-----IGKFVVVYFDDILIYSKSMDEHVDHMRAVFNALRDARLFGNLEKCTFC-------TDRV-SFLGYVVTPQGDQAKVEAIHGWPM------P--KTITQVRSFLGLAGFYRRFV
>Beetle1
SLSPCAVPVILVPKKDG-----TMRM-CVDCRA------INN-----ITIKYRY-PIPRLDDLL-DELHGATIFSKIDLRSGYHQIRIKEGDEWKTAFKT--KSGL-YEWRVMPFGLTNAPSTFMRLMHEVLRPF-----IGSFVVVYFDDILVYSNSEQDHLIHLKKVFLKLREKKLYAKMEKCEFF-------TSSV-SFLGFIISSQGDESKVEAIKSWPI------P--KSITEVRSFHGLASFYRRFI
>Tse3
SESPYAAPVIFVQKKDG-----TKRL-CVDYRG------LND-----ITIKSKF-PLPLIEDVL-DQLSGATIFSKLDLISGYHQVAIADEDQYKTAFTT--HRGQ-YSWRVMPFGLTNAPATFQRLMNYVLRDY-----INKICVVYLDDILIYSKNEKEHSEHVSTIINVLRKHQLYAKKSKCEFY-------VPKI-QFLGHELSAKGDKEKILAIKDWPT------P--KTYKDAQSFIGLAGYYRRFI
>Monkey
SKAPFGAPVLFQKKQDG-----SLRL-CVDYRA------LNK-----VTVKNKY-PIPLIADLF-DQLGKAKYFSKLDLRSGYWQVCIAEGDEAKITCVT--RYGA-FEFLVMPFGLTNAPATFCTLMNQLFKEY-----LDKFVVVYLDDIVVYSQTLEEHVKHLWMIFKVLRENTLFVKREKCYFA-------QTEI-LFLGHRIGDGSDKSKVQVVAEWRT------P--KKVPELRSFLGFVNYYRRFI
>Galadriel
SKAPYGAPVLFQKKQDG-----TMRM-CVDYRA------LNK-----ATIKNKY-SVPLVQDLM-DRLSKACWFTKLDLRAGYWQVRIAEGDEPKTTCVT--RYGS-YEFLVMPFGLTNAPATFCNLMNNVLFDY-----LDDFVVVYLDDIVIYSRTLEEHVNHLSLVLSQLRKYTLYVKMEKCEFA-------QQEI-KFLGHLVSKNQDPKKVQAIVDWQA------P--RHVKDLRSFLGLANYYRKFI
>G-Rhodo
SLSEYASPVTLAPKPDG-----TWRF-CTDYRA------LNS-----ITQEAKF-PLPRIDDSL-DQLRGARYFSKIDLRSGYWQVRIEEKDIHKTAFRT--PFGH-HEWLVMPFGLQGAPSTFQRMMNHYLRQY-----LGDFVICYLDDVLIYSKTKEDHLEHIRKVLEILRKHKLYAKASKCDFG-------RTQV-QYLGFIVRQGQDPKKIEAIRDWPL------P--STVREVRSFLGLAGFYRKFV
>REM1
STSPYGAPVIFVEKADG-----SLRM-VLDYRA------LNK-----ITRKRRY-PMPNITELF-DQLAGAKVFSSLDLQQGYNQIRIHPDDVPKTGFAP--GMGQ-FEYKVLCFGLTNAPATFQSVMNNMFGPH-----IGKFVLVYLDDILVFSKNAEEHKEHLRTVLEILRKNQFKAKRSKCDFN-------RPEL-HFLGHIVSREGDDRKIRVIREWEV------P--QDLHKLRAFLGLANYFRRFI
>Sushi-ichi
SSSPLAAGFFFVAKEDG-----GLRP-CIDFRK------LNN-----ITVKNKY-PLPLMSSTF-EPLTHARVFTKLDLRNAYHLVQIRKGDEWKTAFNT--HLGH-FEYLVMPFGLSNAPAVFQELVNDVLRDM-----INVFVVVYLDDILIFSRTMEEHHQHVRLVLQRLLENRLFIKAEKCIFH-------SASV-GYLGYIVEEGRDPAKIQAVVEWPR------P--TDRTQLRRFLGFAGFIRRFI
>Amn-ni
STSPAGAGFFFVGKKDG-----GLRP-CIDYRG------LNK-----ITIRNRY-PLPLMSTAF-EILQEASIFTKLDLRNAYHLVRIKQGDEWKTAFNT--PTGH-YEYLVMPFGLTNAPAVFQALINDVLRDM-----LNKFVFVYLDDILIFSSSLQEHIFHVRKVLQRLLNNHLYVKPEKCQFH-------VTQV-KFLGFIIKPGQDPQKIQAMVDWPS------P--SSVKEVQRFLGFANFYRKFI
>Amn-san
STSPAGAGFFFVEKKDG-----GLRP-CIDYRG------LNK-----ITVKNRY-PLPLISELF-DQLKGAKIFSKLDLRGAYNLIRIREGDEWKTAFNT--RDGH-YEYLVMPFGLCNAPAVFQEFVNDIFRDL-----LGKSVVVYLDDILIFSQDLETHRSQVKEALSRLRENFLFAKLEKCTFE-------VPKI-SFLGYIISSRGDPAKVSAIQKWPL------P--QSTKAIQRFIGFANYYRQFI
>Amn-ichi
SQSPAASPVMFVKKKSG-----DLRL-VVDYRA------LNN-----ITKRNSY-PLPLISDLL-DRLRGAKVYTKLDLRGAYNLVRIREGDEWKTAFQT--KFGL-FESRVMNYGLCGAPATFQHFVNDIFQDY-----LDRFLIIYLDDFLVFSRSQSEHENHVKMVLQRLRDHGLYAKLEKCAFD-------LQEV-DFLGYRISPLGDPAKVSAVLERA-------P--TNKKEVQRFLGFANYYRKFI
>Cgret
STSPAGSPILFVPKKNG-----KLRL-CVDYRM------LNE-----MTIKNRY-PLPLIDELQ-RLLHGANWFTALDLKGAYNLIRMKEGEEWKTAFRT--RKGH-FEYLVMPFGLTNAPATFQNMINQVLRKF-----VDIFVVVYLDDILIFSPTLKQHKEHVHLVLQALQNAKLLVEPEKSKFH-------AQEV-EYLGFTITPGHSKDKVRSIQEWPT------P--TNLKEVQSFLGLVNFYRKFI
>Pyret
SISPAGYPILFVPKKNG-----KLRL-CVDYRQ------LND-----ITIKNCY-PLPLIREFR-NMLYQTQWFTTLNLKGAYNLIRIKEGEKWKTAFRT--KRGY-YEYLIMPFGLTNAPATFQTIINHVLREC-----LNIFVVIYLDDILVFSKTLEKHKQHVHTILQKLQNAKLLVEPEKYLFH-------SKQI-NFLGYIIAPGEEKSKIQAVKEWPQ------P--QNWTEQQAFEQL----RDAI
>Skippy
SKSSAGFPVMFVPKPNS-----KLRL-VVDYRQ------LNE-----ITEKDRT-SLPLITELK-DRLFGKKWFTALDLKSAYNLIRIKEADEWKTAFRT--KYGL-FEYLVMPFGLTNAPAVFQRMITNVLREY-----LDIFVVCYLDDILIFSDTEEEHTEHVHKVLKALQDANMLVEPTKSHFH-------QSQV-TYLGHEISHNEDRRKIAAVAEWKV------P--TSVKETQSFLGFANYYRRFI
>Cft-1
STSSAGTPCMFVPKANG-----KLRL-VQDYRK------LNE-----ITIKNRY-PLPNIEEAQ-DRLTGSDWYTKIDLRDAFYAIRMAEGEEWKTAFRT--RYGL-YEFLVMPMGLTNAPASCQDLVNETLRDL-----LDVCVVAYMDDILVYTKSLQEHTKQVQDVFERLTKSGFKTAPEKCEFH-------KKEV-KFLGFIISTTGDPAKTQSIREWPE------P--KTVKDVQSFLGLANYNRKFI
>marY1
SKSPMASPFFFVKKKDG-----SLRP-VQDYRR------LNN-----ITVKNRY-PLPLISELV-NQLHGARYFTKLDVRWGYNNVRIKEGDEWKAAFRT--NRGL-FELLVMFFGLTNSPATFQTMMNDIFHDLI----LEGVVCIYLDDILIFTRMVEEHRRITRLVLERLRRYKLYLHQDKCEFE-------RTKI-EYLGLIISEGQDPIKVNRVTAWPT------P--TNKKEVQSFLGFINFYRRFI
>Dane-1
SSSPTASPVLFVKKPGG-----GLCF-CVDYQR------LNW-----ILVKDQY-PLPLVKETL-NNLKGMRYFTKIDIISAFNNIRIKKGQEYLTAFRT--CLGL-YESLVMPFGLTGAPATFQHYINDTLRDY-----LDIFCTAYLDNILIYSQTRSEHIQHVRKVLQKLREAGLFAKLVKYEFT-------VHET-KFLGLIVARDRDPEKVQTIAAWAT------P--TCITDIQAFIRFANFYRRFI
>Maggy
SSSSVASPVLFVKKQGG-----GLRF-CVDYRA------LNN-----ITVKDRY-PLPLVRETL-NNLAGMKFFSKIDIVSAFNNIRIKKGEEYLTAFRT--RFGL-YESLVMPFGLTGAPATFQRYINDSLREY-----LDVFCTAYLDDILIYSRTRTEHEEHLKLVLEALRKAGLYANAAKCEFF-------VTET-KFLGLLVGVEGDPEKITAVLDWQT------P--KKLTDVQAFLGFGNFYRRFI
>Real
SSSPAAAPVLFAKKPGG-----GLRL-CIDYRA------LNA-----ITKKDRY-PLPLIRETL-NNLSKAKWFTKLDVIAAFHKIRVAEGDEWKTAFRT--RFGL-FEWLVTPFGMANSPSTFQRYINWTLREF-----LDDFCSAYLDDVLIYTDSLKQHQEHVRKVLRKLQDAGLQVDIKKCEFE-------VKST-KYLGFIIKAKGDPAKVAAIREWEA------P--QTVKGVRSFLGFANFYRKFI
>Pyggy
SSLLAFLLVLFAKKLEG-----GLRL-CIDYWA------LNA-----ITRKNRY-LLPLIRETL-NNISKAKWFTKLDVIAAFYKIRVAEGDEWKTAFRT--RFSL-YEWLVTPFGMANSLSTFQRYINWTLREY-----LDEFCSAYLDDVLIYTDSLEQHQDHVRKVLRKLQESGLNVDIKKCEFG-------VKST-KYLGLIIDAKGDPEKVKAIMEWEP------L--R----LRAYVHFWDSQTSTG
>Grasshopper
SSSSAAAPVLMVRKASG-----GWRL-CVDYRA------LNS-----ITMQDRY-PLPLIKETI-RSLTGARWFTKVDVRAAFHKLRIAEGDEHLTAFRT--RFGL-FEWLVCPFGLAGAPATFQRYVNGVLGDT-----LGDYASAYLDDILIYSSSKSDHWSKVTRVLDKLAAAGLNLDLDKSAFA-------VKEV-KYLGFIVKAEGDPEKIKAIRDWEA------P--TRLRGLRGFLGFANFYRDFI
>MGLR3
GSTPWAAPILFARKGDG-----GLRF-CVDYRK------LNA-----LTKKDVC-PLPLIEETL-ARISKARFFTKIDIRQAFHRIRMNPEHRDYTTFRT--RYGT-FRYNVLPFGLTNGPATFQKFINEILMEY-----LDDFCSAYMDDILIWSETEEEHQTHVRQVLERLKKAGLQADIKKCEFH-------VTET-RFLGFIIGTKGDPDKVAAVKQWAP------P--TTVKGVQSFLGFCNFYRKFV
>Tntom1
IRVPCA-----IPKETW-----QFTT-LCDYRA------LNI-----ITVKNKY-PIPLMAYLF-DRLGGAMVFTKIDLMTGYWQVRIAEGDEHKMTCVT--RYGS-YDFLVMPFGLTNAPAIFCTLMNEVFQEY-----IDEFMVVYLDDIVVNIHTLEEHLEHLRKVLARLREH-LYAKLYKCSFA-------QKQI-DFIGHVIEEGRDQQKIQAITNWPP------P--KDIHALRSFLVL-NFYWLFV
>Ty3-1
SKSPCSSPVVLVPKKDG-----TFRL-CVDYRT------LNK-----ATISDPF-PLPRIDNLL-SRIGNAQIFTTLDLHSGYHQIPMEPKDRYKTAFVT--PSGK-YEYTVMPFGLVNAPSTFARYMADTFRDL-------RFVNVYLDDILIFSESPEEHWKHLDTVLERLKNENLIVKKKKCKFA-------SEET-EFLGYSIGIQKLQHKCAAIRDFPT------P--KTVKQAQRFLGMINYYRRFI
>Gmr1
SRSAWASPIVLVPKPDG-----THRF-CNDFRR------LNE-----VSDFDSY-PMPRVDELI-ERLGPARYLSTLDLTKGYWQVPLAPSSREKTAFAT--PGGL-FQYTVLPFGVHGAPATFQRMMDQVLRPH------SSYAAAYIDDIIIHSASWDEHVKHVRAVLNGLRAAGLTANPAKCRLG-------REET-AYLGYRVGRGNQEDKVAAIREWPQ------P--QTKKQVRSFLGLVGYYQRFI
>rGmr1
SRSPWSSPIVMVPKPDG-----TLRF-CNDFRK------LNE-----ASSFDGY-PMPRVDELL-DRLGSARFISTLDLTKGYWQVPLAPGAKEKTAFTT--PSGH-WHYRVLPFGLHGAPATFQRMMDILLRPH------QSYAAAYLDDVVVHSMCWEEHLTRLRRVLLELRRAGLTANPKKCHLG-------LAEA-KYLGYHIGRGLQQAKVEALQKTPR------P--TNKSQVRAFLGLAGYYRCFI
>Cer2
SNTPWTSPIVLVKKKNG-----SLRV-CLDFRK------LNE-----VTIPDNY-PLPRIDAII-EKVGGSRYFSVLDMANGYLQLRLDAESSYKCGFIT--ENKV-YAYTHLPFGLKSAASYFQRALRQVLD-------GLEDVMVYIDDVLIYSKTFEDHIRTLEMVLERFRKFNLKASPNKCEFF-------KESI-VFLGHEISRDNNRVNVETIRSMPT------P--TNVNEVRRFVGMSGFFRKFI
>Cer3
SNTPWTSPIVLIKKKNG-----SLRV-CLDFRK------LNE-----VTVPDNY-PLPRIDSII-EQIGGSKYFTSLDMANGYLQLRLDAESSDKCGFIT--ENKV-YAYTHLPFGLRSAASYFQRDLKQVLG-------LEKEVTVYIDDVLIFSKTFEEHLNSLRKVLERFRKFNLKVSPNKCEFF-------KQSI-TFLGHEINADNNRINVDAIVNLPT------P--RNVGDVRRFIGMSGFFRKFL
>Mdg3
SDSEYASPIVLVKKKTG-----DLRM-CVDFRK------LNK-----MTMKDNY-PLPLIDDLL-DRMNEKTVFTKLDLKNGFFHVHVKKESIKYTSFVT--PLGQ-YEWLRMPFGLKNAPSVFQRFVNKIFADMI----RENKVVVYMDDILLATENINEHLETLKEIFKRLVENKLELRIDKCEFM-------QSSI-KYLGFIINKDGNDKGIEAIKNFPI------P--NNVHTVQSFLGLCSYFRRFI
>412
SVSQYNSPLLLVPKKKK-----KWRL-VIDYRQ------INK-----KLLADKF-PLPRIDDIL-DQLGRAKYFSCLDLMSGFHQIELDEGSRDITSFST--SNGS-YRFTRLPFGLKIAPNSFQRMMTIAFSGI-----EPSQAFLYMDDLIVIGCSEKHMLKNLTEVFGKCREYNLKLHPEKCSFF-------MHEV-TFLGHKCTDKGDDKKYDVIQNYPV------P--HDADSARRFVAFCNYYRRFI
>Mdg1
SISEYNSPLLLVPKKEK-----RWRL-VVDYRQ------INK-----KLLADKF-PLPRIEDIL-DQLGRAKYFSCLDLMSGFHQIELDERSRNITSFST--STGA-YRYTRLPFGLKIAPNSFQRMMTLAFSGL-----TPSQAFLYMDDLVVIGCSEKHMLKNLTDVFKLCRQHNLKLHPEKCTFF-------MKEV-TYLGHKCTDKGDDSKYEVIKNYPK------P--VNADEARRFVAFCNYYRRFI
>TF2
SKAINACPVMFVPKKEG-----TLRM-VVDYKP------LNK-----YVKPNIY-PLPLIEQLL-AKIQGSTIFTKLDLKSAYHLIRVRKGDEHKLAFRC--PRGV-FEYLVMPYGISTAPAHFQYFINTILGEA-----KESHVVCYMDDILIHSKSESEHVKHVKDVLQKLKNANLIINQAKCEFH-------QSQV-KFIGYHISEKGCQENIDKVLQWKQ------P--KNRKELRQFLGSVNYLRKFI
>TF1
SKAINACPVMFVPKKEG-----TLRM-VVDYKP------LNK-----YVKPNIY-PLPLIEQLL-AKIQGSTIFTKLDLKSAYHLIRVRKGDEHKLAFRC--PRGV-FEYLVMPYGISTAPAHFQYFINTILGEA-----KESHVVCYMDDILIHSKSESEHVKHVKDVLQKLKNANLIINQAKCEFH-------QSQV-KFIGYHISEKGCQENIDKVLQWKQ------P--KNRKELRQFLGSVNYLRKFI
>CsRN1
SSSHWSSPLHMVPKKSG-----DWRP-CGDYRS------LNN-----ATIPDRY-PIPHIHDFA-STSCHTNIFSKLDLVRAYYHIPIAPDDIPKTAIAT--PFGL-FEFTRMPFDLRNAAQTFQRFMDEVLRGL-------PFVYAYLDDVLIASTSPMEHAAHLRAVFERLSTYNIRLNIDKCLFG-------ATNL-DFLGHHIDSTGLPDRILALESFPI------P--TTLTQLRRFIGIINYYRRFI
>Boudicca
SNSPWSSPLHMVPKKDN-----DWRP-TDVYRR------LNA-----KTIPDRY-PLPHIHDLT-ATLKGTTVSSKIDLVKAYDQIPMATNEIPKTAIIT--LFGL-YEFLQMPFGLRNAAQTFQRFIDDVFRGL-------NFVHAYVDDCLIASPDRESHLKHLDIVFDRLQRHGITVNIQKCQIG-------TNSL-DFLGHTIDAQGLRSKMVAILDYPE------P--TTIKQLRTFNGLVSFYRRFI
>Kabuki
SKIAWASPLHIVPKKNG-----DLRP-CGDYRQ------LNA-----ITKPDRY-PIPRRHDFT-YILDDKKIFSKLDINRAFHCIDVAPEDIEKTAIIT--PFGL-FEFPKMTFGLRNAPQTFQRFMNNVLHGL-------EFLFSYLDDVIIASESPTQHNEHLRIVFERFNSYGITINLDKCCFG-------QPKV-EFLGHEVSVNGLKNKVEAIINFPK------P--ETVSDLRRFLGMVNFYRPHL
>Cer1
SKSPWSSPVVLVKKKDG-----SIRM-CIDYRK------VNK-----VVKNNAH-PLPNIEATL-QSLAGKKLYTVFDMIAGFWQIPLDEKSKEITAFAI--GSEL-FEWNVLPFGLVISPALFQGTMEEIIGDL-----LGVCAFVYVDDLLIASKDMEQHLQDVKEALTRIRKSGMKLRASKCHIA-------KKEV-EYLGHKVTLDGQEVKTDKMKQFSR------P--TNVKELQSFLGLVGYYRKFI
>Blastopia
STSNVASRIVVVRKKDG-----TLRV-CVDYRK------LNT-----MVLMDCF-PVPIMEEVL-EKLQSAKWFTTMDLQNGFFHVAVEEASKPYTAFVT--REGL-FEFNKAPFGFKNSPAAFIRFVQFIFQEL-----INSNIMLYMDDIIVYAATPEECMEKTEMVLKRAAEFGLKIKWKKCNFM-------QRRI-HFLGHIIEGGQGKEKTSAVNSFGT------P--QNVKAVQGFLGLTGFFRKFI
>Osvaldo
SKSPHTRTYSNQGRKNG-----KWRL-CVDFRQ------LNS-----RSIKDAY-PLPRVHHIL-DQLREARYITSLDLKDGYWQIPMEKSSRPLTAFTV--PGKGLFQWKVMPFGLHSAPATFQRALDQVIGPD-----MMPHAFAYLDDIIVIGRTRQEHMDNLREVFRRLRAANLRINIDKCDFF-------KKEL-KYLGHKVTENGDPEKVAAIAQLKP------P--TNVKELRQYVGVASWYRRFV
>Woot
EASPYASPMTVGKKKDG-----TVRI-CLDARM------INS-----KMIADCE-SPPAADELL-RRFHEIRYMSTIDLRSSYWQIPLSPESRQYTAFLY--NGRS-YTYQVLPFGLKTAVGSFSRAMDVVLGTE-----VREFVVNYIDDLLVASETLNEHLEHLRQVFEKLKQARMTINLEKSNFI-------QKEV-KFLGHILTINGDPEKISAIRNFPV------P--QKTKHVRAFLGLCNFYRKFC
>Micropia
SCSPFASPMLLVKKKNG-----TDRL-CVDFRE------LNS-----NTISDKY-PLPLISDQI-ARLRGANYFTCLDMASGFHQIPIHPESVEYTAF--------------VPDGLKNAPSVFQRTVINALGDL-----ANSFVIVYMDDIMVVSPTKELALERLKTVLNVLTKAGFTFNLAKCSFL-------KTTV-QYLGYEVRAGENVRKIASLSSLPP------P--QTVSGVRQFIGLASYFRKFV
>Athila4-1
SDSTWVSPVHCVPKKGG-----GHRM-CIDYRK------LNA-----ASRKDHF-PLPFIDQML-ERLANHPYYCFLDGYSGFFQIPIHPNDQEKTTFTC--PYGT-FAYKRMPFGLCNAPATFQRCMTSIFSDL-----IEEMVEVFMDDFSVYGPSFSSCLLNLGRVLTRCEETNLVLNWEKCHFM-------VKEG-IVLDHKISEKGDKGKVEVMMQLQP------P--KTVKDIRSFLGHAGFYRRFI
>Bagy-2
AHSDWVSPVHCVPKKGG-----GYRM-VIDFRK------LNK-----ATRKDHY-PLPFIDKML-ERLSN-THFCFLDGYSGFSQISAAQSDQEKTTFTC--PFGT-FAYRRMAFGLCNAPATFQRCMMAISSDF-----CEKIIEVFMDDFSVYGSSFDDYLSNLDRVLQRCKDTNLVLNWEKCHFM-------VNEG-IVLGHKISAKGDKAKVDAIEKMPC------P--IDIRGIRSFLGHAGFYRRFI
>Cyclops-2
SDSPWVSPVHVVPKKGG-----GWRM-CIEYRR------LNT-----ATRKDHF-PLPFMDQML-ERLSGQQYYCFLDGYSGYNQIAVDPADH-KTAFTC--PFGV-FAYRKMSFGLCNAPTTFQRCVQAIFADL-----NEKTMEVFMDDFSVFGVSFSLCLANLKTVLERCVKTNLVLNW-KCHFM-------VTEG-IVLGHKVSSRGDRAKVEVIEKLPP------P--VNVKGIRSFLGHVGFYRHFI
>Calypso
SDSAWVSPVQVVLKKGG-----GWRM-CIDYRK------LNN-----ATWKDHY-PLPFMDHML-ERLARQSYYCFLDGYSSYN-IAIDIKDQEKTTFTF--PFGV-FAYRCMPFGLCNALATFQRCMMAIFSDM-----VEKCIEVFMDDFSVFGPSFDGCLSNLERVF-RCEESNLVLNWEKCHFM-------VQEG-IVLGHKISVRGDKVKIDVIEKLPP------P--MNVKRMRSFLGHDGFYRLI-
>Diaspora
SDSQWVSPVQVVPKKTG-----NWRV-CIHYRR------LNQ-----VTKKDHF-PLPFIDQIL-ECLAGKSHYCFLDGFSGYMQITIALEDQEKTTFTC--LFGT-FAYRRMSFGLCNAPGTFQRCMISIFSDF-----LENCIEEFMDDFTVYGSSFDGCLDSLEKVLNRRIETNLVLNFEKCHFM-------VEQG-IVLGHIISNKGDPAKISVISQLPY------P--SCVE-VRSFLGHAGFYRCFI
>RetroSor1
IYPEWLANVVLVPKKNG-----KMRM-CIDFTD------LNK-----ACVKDSF-PLPRIDTSV-DKAAGCQRFSLLDCFSGYHQIWLKKEDEGKASFTT--PFGT-YCYTRMPEGLKNAGATFSRMMGKVLGSQ-----LQRNIIAYVDDVVVMSKRKEDHIKDLQETFVNLRSAGLKLNPEKCVFG-------VSKG-KMLGYIISSEGNPDKTKAIMSMAE------P--SNKKEVQRLTGRIAALNRFI
>Cinful-1
KYPEWLANTVMVKKANG-----KWRM-CIDFTD------LNK-----ACPKDEF-PLPRIDSLV-DATASSELMSLLDCYSGYHQIWMKREDEPKTSFIT--PSGT-YCYLRMPEGLKNAGGSFSRMTAKVLQSQ-----IGRNVLTYVDDIIVKSTKQENHIADLQETFASFRQAGLKLNPEKCVFG-------VKKG-KFLGCLVSTKGNPSKIEAILRMEP------P--TTKKGAQRLTGRLASLNRFI
>RIRE2
LHPDWLANPVLVRKKTG-----QWRM-CVDYTD------LNK-----SCPKDPF-GLPRIDQVV-DSTAGCELLSFLDCYSGYHQIRLKESDCLKTSFIT--PFGA-YCYVTMPFGLKNAGATYQRMIQRCFSTQ-----IGRNVEAYVDDVVVKTKQKDDLISDLEETFASIRAFRMKLNPEKCTFG-------VPSG-KLLGFMVSHRGNPEKVTAILNMKP------P--STQKDVQKLTGCMAALSRFV
>Grande1-4
LHPEWLPTLFLYSKRIK-----WIGA-CASTIL------ISN-----TVRRDPF-GLPRIDQVV-DSTAGCSMLSFLDCYSWYHQISLAKEDEEKTAFIT--PFGA-FCYTSMSFGLKNGRATYQRAIQTCLANH-----WGKRVEAYVDDVVIKIENSENFIEDLQLVFNSLRRYRWKLNPEKCVFG-------VPAG-KLLGFIVSHRGNPDKIEAIMKMEA------P--RSQKKVQRLTGCMAALSRFI
>Tat4-1
KYPEWLANPVVVKKKNG-----KLRV-CIDFTD------LNK-----ACPKDSF-PLPHIDRMV-EATTGNELLSFMDAFSGYNQIPMHKDDQEKTSFIT--DRGT-YCYKVMPFGLKNAGARYQRLVNQMFAPQ-----LGKTMEVYIDDMLVKSKKSADHIEHLTACFETLNKYNMKLNPAKCSFG-------VTSG-EFLGYIVTKRGNPKQIQAILDLKS------P--RNKKEVQRLTGRIAALNIFI
>Tft2
QYPDWLANTVVVKKKNG-----KRIV-CIDFTD------LNK-----ACPKDSF-PLPHIDNLV-ESTAGNELLSFMDALSGYNQIMMNPEDQEKTSFIT--DRGI-YCYKVMPFGLKNAGATYQRLVNKMFNEH-----LGKTMEVYIDYMLVKSLKKEDHVKHLEECFAILNQYQMKLNPAKCTFG-------VPSG-EFLSYIVRKRGNPNQINAFLNMSS------P--KNFKEVQRLTGRIAALNRFI
>B1147A04.5
---------------------------LVSFLR------ANA-----WRPADMP-GVPRIEHRL-AVRSGAERQAFIR--SGYHQIRMAREDEEKTAFIT--PIGT-YCYTTMPFGLKNAGPTFQRTTRISLGSQ-----IGRNVEAYVDDLVVKTRNQETLLSDLAETFESLRSARIKLNPDKCVFG-------VPAG-KLLGFLVSARGNPEKIRAIERMRP------P--SKLRDMQCVTGCMAALSRFI
>Ogre
SYPPWMANIVPVPKKDG-----KVRM-CVDYRD------LNR-----ASPKDDF-PLPHIDVLV-DNTAQSSVFSFMDGFSGYNQIKMAPEDMEKTTFIT--PWGT-FCYKVMPFGLKNAGATYQRAMTTLFHDM-----MHKEIEVYVDDMIAKSQTEEEHLVNLQKLFDRLRKFKLRLNPNKCTFG-------VRSG-KLLGFIVSEKGDPAKVKAIQEMPE------P--KTEKQVRGFLGRLNYIARFI
>Tor1
SGSSFNAPLQLVRKSSG-----GYRI-CVDMRS------LNN-----RLAESKW-PLPSLAETL-ESLAGTAFFSCVDIRQAFFHMALTDESKHLTAFSA--LNCQ-YQFRRLPMGLKISPSVYQMAMKETLGND-----LGNKAVVYLDDVLVTGRTEDEHLEALDVVLDRLRKAGFLLNPDKCILG-------VKKT-TFLGHEVTTEGKTDNLAAIREFPK------P--TNKKALRRFIGMTAFYSTLV
>SURL
EPTDWVSSLVVVMKKNG-----QLRV-CLDPRD------LNR-----AIKREHY-QLPSRAEIT-AHFAGAKYFSKLDASSGFWQIQLDDESSKLCTFIT--PYGR-YKFLRLPFGICSAPEVYHKIVHQMFAHI-------PGVNTMMDDVIVWGTTQQEHDNRLREVLSIARRMNLKLNKDKCEFS-------VKKL-TFIGDLISDQGDPKKVSAILNMER------P--KCRKDVQRFLGMINYQGKFI
>Tor4a
CSSPWNSPSLLVRKKDG-----RFRL-VIDYRR------LND-----ATLQMHH-PLPNLEDSI-SYLEKSRVYSMCDMIKGFHQIDLDEDSKQKTAFSN--EFGQ-FQYTRMPMGCKNAPSFFMRIMDKALLGV-----KKTEIIAYMDDLLCHSQTEVEHIKILEKLFQILAVNNLRINSKKAAFF-------TDSV-NFCGYDISNGKSQDKIEAIQKLKI------P--RTKDAAQSLFGALNYHRRFI
>BsCVBV
STSRHRTMAMIINSGRG-----KERM-VFNYKT------LND-----NTYRDPY-SLPGINTII-QKVGRSKIYSKFDLKSGFHQVAMDPESIPWTAFLT--PQGL-FEWLVMPFGLKNAPAIFQRKMDNCFSRY------SDFIAVYIDDILVFSESERDHEKHLRVMLQVCQENGLVLSPTKMKVA-------VKTI-EFLGAILGNQCQPHIIQKIVDFDEE----HL--QTKQGIRSWLGILNYARTYI
>DBV
SKSRHRTTAFIVYSGKG-----KERM-VFNYKR------LND-----NTEKDQY-SLPGINTIL-KRVGQSKIYSKFDLKSGFHQVAMAPQSVEWTAFLA--PGGL-YEWLVMPFGLKNAPAVFQRKMDNVFRGT------EEFIAVYIDDILVFSETEEEHLKHLRILLQICQQHGLVLSPTKMKIG-------TKTI-EFLGAVIGNRKQEHIIKKIADFSDD----EL--KTTKGLRSWLGILNYARAYM
>BSOLV
SSSKHRTTAMIVESGRG-----KERL-VFNYKR------LND-----NTEKDQY-SLPGINTII-KRIGNAKIYSKFDLKSGFHQVAMDPESIPWTAFWA--IDGL-YEWLVMPFGLKNAPAIFQRKMDNCFRGT------EDFIAVYIDDILVFSETIHQHKEHLKKFMTICEKNGLVLSPTKMKIG-------TRQI-DFLGATIGNSKQPHIIKKIIEMKDE----EL--KEVKGLRKWLGILNYARSYI
>BSVAV
STSKHRTTAIIVQSGRG-----KERL-VFNYKR------LND-----NTEKDQY-SLPGINTII-SRIGKSKIYSKFDLKSGFHQVAMDPESIPWTAFWA--IDGL-YEWLVMPFGLKNAPAIFQRKMDNCFRGT------EEFIAVYIDDILIFSDNISDHRKHLSKFLEICKANGLVLSPTKMKIG-------AKEI-DFLGATIGNSKQPHIIKKIIETKDE----EL--KETKGLRKWLGVLNYARAYI
>KTSV
STSKHRTTAIIVESGRG-----KERL-VFNYKR------LND-----NTEKDQY-SLPGINTII-KRIGTSKVYSKFDLKSGFHQVAMAEESIPWTAFWA--IDGL-YEWLVMPFGLKNAPAIFQRKMDECFRGM------EEFIAVYVDDILIFSNSVQDHKRHLQRFFEVCTKEGLVLSPTKMKIG-------VREV-DFLGATIGNSKQPHIITKIIDMRDE----EI--KETRGLRKWLGILNYARSYI
>BSGFV
STSKHRTTAIMVNSGKG-----KERL-VFNYKR------LND-----NTEKDQY-SLPGINTII-ARISHSKIYSKFDLKSGFHQVAMEEESIPWTAFWA--INGL-YEWLVMPFGLKNAPAIFQRKMDNCFRGT------EKFIAVYIDDILIFSDSKEAHRTHLRQFITICEENGLVLSPTKMKIG-------VQQV-DFLGATIGDSKQPHIVKKVLETKEE----SL--SETKALRRWLGILNYARAYI
>BSMyV
SSSRHRTTAMIVESGRG-----KERL-VFNFKR------LND-----NTEKDQY-SLPGINTII-SRIGNAKVYSKFDLKSGFHQVAMDPESIPWTAFLA--NNEL-YEWLVMPFGLKNAPAIFQRKMDTCFKGT------EAFIAVYIDDILVFSETEQLHRDHLRKFLEISKANGLILSPTKMKIG-------VKTI-DFLGASIGNSKQPHIIKKIADFDDH----RL--KETKGLRAWLGILNYARNYI
>CLNV
SKSRHRTTAMIVQSGRG-----KERL-VFNYKR------LND-----NTEKDQY-SLPGINTII-QRIGRSKIYSKFDLKSGFHQVAMDPASIEWTAFWA--IDGL-YEWLVMPFGLKNAPATFQRKMDMCFAGT------EHFIAVYIDDILVFSETEEDHVKHLHQMLHICEKEGLVLSPTKMKIG-------ATSI-DFLGATIGRSKQPHIIKKITEAKEE----EL--QTTKGLRAWLGILNYARSYI
>ComYMV
SESKHRSTAFIVRSGKG-----KERM-VFNYKL------LNE-----NTESDQY-SLPGINTII-SKVGRSKIYSKFDLKSGFWQVAMEEESVPWTAFLA--GNKL-YEWLVMPFGLKNAPAIFQRKMDNVFKGT------EKFIAVYIDDILVFSETAEQHSQHLYTMLQLCKENGLILSPTKMKIG-------TPEI-DFLGASLGCTKQPHIISKICDFSDE----KL--ATPEGMRSWLGILSYARNYI
>DrMV
SKSRHRTMAMIGNSGKG-----KERM-VFNYRS------LND-----NTHKDQY-SLPGINTII-QKIGRATVYSKFDLKSGFHQVAMSPESIEWTAFIV--LGGL-YEWLVMPFGLKNAPAVFQRKMDHCFAGT------EKFIAVYIDDILIFSANDEEHVEHLKVFCAIVEKHGLILSSNKMQLG-------KREI-DFLGATLGNRKQAHIIKKIAAFPEA----QL--AEKKGLRSWLGILNYARSYI
>TaBV
SKSRHRTMAFLVNSGKG-----KERM-VFNYKA------LND-----NTYKDQY-SLPNIQLIL-KKVINSTIYSKFDLKSGFHQVAMDPDSVEWTAFLV--PQGL-YEWLAMPFGLKNAPAVFQRKMDAVFKGC------EKFLAVYIDDILVFSNNEEDHAKHLVIMLQRCKEHGLVLSPTKMNIA-------VREV-NFLGATIGSRKQENIIKKILDFDTE----KL--QSKKGLRSFLGILNYARNHI
>CYMV
SKSRHRTTAIIVNSGKG-----KERM-VFNYKR------LND-----LTNKDQY-SLPGIQTIL-QRLKGSTIFSKFDLKSGFQQVAMHPDSVEWTAFWV--PSGL-YEWLVMPFGLKNAPAVFQRKMDHCFKGT------EAFIAVYIDDILVFSKTEKEHEEHLQIMLSICQRNGLILSPTKMKIA-------QAEI-EFLGAIIHNGLQPHIVQKLLTFTNK----QL--EEVKGLRSWLGLLNYARSYI
>CSSV
SKSKHRTTAFIVESGHG-----KERL-VFNYKR------LND-----NTEKDQY-SLPGIQTIL-KRVGNKKVFSKFDLKSGFHQVAMAEESIPWTAFWV--PQGL-YEWLVMPFGLKNAPAVFQRKMDQCFKGT------EEFIAVYIDDILVFSENMAEHTKHIGIMLKICQENGLVLSPSKICLA-------QREI-EFLGTVISQGQQAHVIKKIVNKANI----EL--ETTKGLRSFLGLLNYARIYI
>ScBIMV
SNSPHRTNAFIVESGRG-----KPRL-VFNYKR------LND-----NTWPDQY-SLPGINALL-KNVARAKIFSKFDLKSGFHQVAMDPESIPLTAFTA--YNEL-YEWLVMPFGLKNAPAVFQRKMDDCFRGT------ERFIAVYIDDILVFSETEEKHAEHLWKMLQICKKNGLILSPSKYKIG-------VKRV-DFLGSTIGDNQQEHIVSKIADFDEE----RL--KTKEGLKSWLATLNYARNHI
>CaMV
SKSPHMAPAFLVNNERG-----KKRM-VVNYKA------MNK-----ATVGDAY-NLPNKDELL-TLIRGKKIFSSFDCKSGFWQVLLDQESRPLTAFTC--PQGH-YEWNVVPFGLKQAPSIFQRHMDEAFRVF------RKFCCVYVDDILVFSNNEEDHLLHVAMILQKCNQHGIILSKKKAQLF-------KKKI-NFLGLEIDEGTQGHILEHINKFPD-----TL--EDKKQLQRFLGILTYASDYI
>LLDAV
SKSPHQSPAFLVENERG-----KKRM-VVNYKA------INT-----ATIGDAH-NLPNKDELL-TLIRGKSIFSSFDCKSGFWQVLLDEDSQLLTAFTC--PQGH-YQWIVVPFGLKQAPSIFQRHMNNAFRDF------ASYCCVYVDDILVFSNNIKDHYAHVAQVLRKCAELGIILSKKKAQLF-------KCRI-NFLGLDIDEGTQNHILEHIHKFPN-----KI--EDKKQLQRFLGILTYASDYI
>CERV
SKSPHMSPAFLVENERG-----KKRM-VVNYKA------MNK-----ATKGDAH-NLPNKDELL-ALVRGKKIYSSFDCKSGFWQVLLDKESQLLTAFTC--PQGH-YQWNVVPFGLKQAPSIFQRHMQTAFNQH------SKYCCVYVDDILVFSNTEEEHYIHVLNILRRCEKLGIILSKKKAQLF-------KEKI-NFLGLEIDQGTQNHILEHIHKFPD-----RI--EDKKQLQRSLGILTYASDYI
>FMV
SKSQHMSPAFLVENERG-----KKRM-VVNYKA------INQ-----ATIGDSH-NLPNMQELL-TLLRGKSIFSSFDCKSGFWQVVLDEESQKLTAFTC--PQGH-FQWKVVPFGLKQAPSIFQRHMQTALNGA------DKFCMVYVDDIIVFSNSELDHYNHVYAVLKIVEKYGIILSKKKANLF-------KEKI-NFLGLEIDKGTQNHILENIHKFPD-----RL--EDKKHLQRFLGVLTYAETYI
>MiMV
SKSQHMSPAFLVEKERG-----KKRM-VVNYKK------LNE-----VTIGDSH-NLPNMQELI-TLLRGKNIFSSFDCKSGFWQVLLDDESQKLTAFTC--PQGH-YQWRVVPFGLKQAPSIFQRHMQDALRGL------EEFSLVYVDDIIVFSDNKNDHQDHVMKVLRRIESLGIILSKKKANLF-------KEKI-NFLGLEIDRGTQNHILDHIHTFPD-----RI--EDKKQLQRFLGVLTYADSYI
>EVCV
SKSPHMSPAFMVNKGRG-----KMRM-VVNYKA------LND-----ATIGDAH-NIPNRDSLM-ALISGKRIFSSFDCKSGFWQVLLDKPSQELTAFTC--PQGH-YQWLVMPFGLKQAPAIFQRHMQIALNEH------SAYSCVYIDDILVFSENEKDHEIHVSKVLNRCINLGIILSKKKSQLF-------KETI-DFLGISIDKGTKPHILENIHNFPE-----RF--KDVNQCRKFLGIITYAMRYI
>RuFDV
SRSPHSSPCFLVQNHRG-----KKRL-VINYKA------LNA-----ATISDGY-LLPNKETIL-TAIRGRKYFSTLDCKSGFWQIRLNENSKPLTAFSC--PMGQ-YEWNVVPFGLKQAPGLFQRFMDNSFKEY------SAFCAVYVDDILVFSKTLDEHYDHLETVLRKCIETGIILSKKKAEVA-------KTKI-NYLGFTISNGEQSHILENIKLFPS-----RI--PDKKSLQRFLGILTYADQYI
>SVBV
SKSPHSSPAFMVRNHRG-----KARM-VINYKK------LND-----HTKGDGY-LLPNKEQLL-QRIGGKTFYSSFDCKSGFWQVRLAPETIQLTAFSC--PQGH-YEWLVMPFGLKQAPAIFQRHMDESLNMY------PQFCAVYVDDIIVFSKTEEEHLGHVKIVLNRCKALGIVLSKKKAQLC-------KTTI-NFLGLVIERGNQSHIGLHLVAFPD-----QL--SDRNALQRFLGLLNYISAYF
>SbCMV
SQSPHSAPAFYVENHRG-----KRRM-VINYKK------MNE-----ATIGDSY-KLPRKDFIL-EKIKGSLWFSSLDAKSGYYQLRLHENTKPLTAFSC--PQKH-YEWNVLSFGLKQAPSIYQRFMDQSLKGL------EHICLAYIDDILIFTKSKEQHVNDVRIVLQRIKEKGIIISKKKSKLI-------QQEI-EYLGLKIQGGESPHTQEKILQFPD-----EL--EDRKQIQRFLGCINYIANFF
>CmYLCV
SKSPHSAPAFYVENHRK-----KRRM-VINYKA------LNK-----ATIGNAH-KLPRIDSIL-TKVKGSNWFSTLDAKSGYWQLRLHPQSKPLTAFSC--PQKH-YQWNVLPFGLKQAPGIYQNFMDKNLEGL------ENFCLAYIDDILVFTNSREEHLSKLLVVLERCKEKGLILSKKKAIIA-------RQTI-DFLGLTLQEGEQPNVLEKLELFPD-----AI--EDRKQLQRFLGCLNYIADFL
>BRRV
SKSPHSAPAFYVENHRA-----KRRI-VINYKA------MNE-----ATIGTPK-TLPRADYIM-NRLKGKIWFSTLDVKSAYWQLRLTEESKPLTAFSY--PPKH-YEWNVLPMGLKQAPGIFQEFMNRSLHNL------EHICLVYVDDIIIFSEDKNDHLSKVLQVLKRCEDEGIILSQPKAKIA-------HKEI-DFFGLHISEGEQPHILEKLVLFPD-----EI--ENRKQLQRFLGNLNYISEFF
>PCSV
SKSPHSAPAFYVENHRG-----KRRL-VINYK-------MNK-----ATKGDAY-NLDR---LY-LTDRESNWFSTLDAKSGFLQLRLDEETKPLTAFSC--PQMH-LEYNVMPMGLKQAPSQFQRFMDNNLRGL------EDISLAYIDDIIVFTKTKDYHLKQVARVLIQLGNHGVILSKEKAKIA-------FEEI-EFLGLKILKGFQKHLLEKIAEFPD-----QL--QDRKQIQKFLGCLNYIGEFF
>CSVMV
EDKKYSSPAFIVNKHRG-----KTRM-VIDYKD------LNK-----KAKVVKY-PIPNKDTLI-HRSIQARYYSKFDCKSGFYHIKLEEDSKKYTAFTV--PQGY-YQWKVLPFGYHNSPSIFQQFMDRIFRPY------YDFIIVYIDDILVFSKTIEEHKIHIAKFRDITLANGLIISKKKTELC-------KEKI-DFLGVQIEQGGQPHIINKILEKHT-----KI--KNKTELQSILGLLNQIRHFI
>TVCV
SNSKHTSPAFIVNKHRG-----KSRM-VIDYRN------LNA-----KTKTYNY-PIPNKILKI-RQIQGYNYFSKFDCKSGFYHLKLEDESKKLTAFTV--PQGF-YEWNVLPFGYKNAPGRYQHFMDNYFNQL------EN-CIVYIDDILLYSRTQDEHIKLLEKFAHIIENSGISLSKTKAEIM-------KNQI-EFLGIQIDKNGQTHIVQKIINLDE-----NI--DTKKKLQSFLGIVNQVREYI
>RTBV
PTCRHRTAAFIVRNHAQ-----KPRI-VYNYKR------LND-----NMHTDPF-NIPHKISMI-NLIQKANIFSKFDLKAGFHHMKLKDDFKDWTTFTC--SEGL-YTWNVCPFGIANAPCAFQRFMQESFGDL-------KFALLYIDDILIASNNEKEHIEHLKIFFNRVKEVGCVLSKKKSKMF-------LKEV-EYLGVEIKEGKQPHIVDKIKKFDKN----KL--NTLKGLQAYLGLLNYARGYI
>PVCV
SDSQWACEAFYVNKRRG-----KLRL-VINYQP------LNH-----FLQDDKF-PIPNKLTLF-SHLSKAKLFSKFDLKSGFWQLGIHPNERPKTGFCI--PDRH-FQWKVMPFGLKTAPSLFQKAMIKIFQPI------LFSALVYIDDILLFSETLEDHIKLLNQFISLVKKFGVMLSAKKMILA-------QNKI-QFLGMDFADGTAGHISLELQKFPDT----NL---SVKQIQQFLGIVNYIRDFI
>HFV
QNSTMNTPVYPVPKP-G-----RWRM-VLDYRE------VNK-----TIPLTAA-QNQH----S-AGIIVRKYKTTLDLANGFWAHPITPESYWLTAFTW--QGKQ-YCWTRLPQGFLNSPALFTADVVDLLKEI---------VQVYVDDIYLSHDDPKEHVQQLEKVFQILLQAGYVVSLKKSEIG-------QKTV-EFLGFNITKEGTDTFKTKLLNITP------P--KDLKQLQSILGLLNFARNFI
>SFV-1
QNSTMNTPVYPVPKP-G-----KWRM-VLDYRE------VNK-----TIPLIAA-QNQH----S-AGIIYRKYKTTLDLTNGFWAHPITPESYWLTAFTW--QGKQ-YCWTRLPQGFLNSPALFTADVVDLLKEI---------VQAYVDDIYISHDDPQEHLEQLEKIFSILLNAGYVVSLKKSEIA-------QREV-EFLGFNITKEGTDTFKQKLLNITP------P--KDLKQLQSILGLLNFARNFI
>FFV
KESTMNTPVYPVPKP-G-----RWRM-VLDYRA------VNK-----VTPLIAV-QNQH----S-YGILFKRYKTTIDLSNGFWAHPIVPEDYWITAFTW--QGKQ-YCWTVLPQGFLNSPGLFTGDVVDLLQGI---------VEVYVDDVYISHDSEKEHLEYLDILFNRLKEAGYIISLKKSNIA-------NSIV-DFLGFQITNEGTDTFKEKLENITA------P--TTLKQLQSILGLLNFARNFI
>EFV
QTSPMNTPVYPVPKP-G-----RWRM-VLDYRA------VNK-----VTPAIAT-QNCH----S-ASLLYRQYKTTLDLANGFWAHPIQESDQWITSFTW--NGKS-YVWTTLPQGFLNSPALFTADVVDLLKDI---------VEVYVDDVYFSNDTEEEHLKTMDLLFQKLQTAGYIVSLKKSKLG-------QHTV-DFLGFQITQTGTDSYKSKLLDITP------P--NTLKQLQSILGLLNFARNFI
>BFV
QNSEMNTPVYPVPKA-G-----RWRM-VLDYRE------VNK-----VTPLVAT-QNCH----S-ASILYRPYKSTLDLANGFWAHPIKPEDYWITAFTW--GGKT-YCWTVLPQGFLNSPALFTADVVDILKDI---------VQVYVDDVYVSSATEQEHLDILETIFNRLSTAGYIVSLKKSKLA-------KETV-EFLGFSISQNGTDSYKQKLMDLQP------P--TTLRQLQSILGLINFARNFL
>DrFV-1
DNAPTNSPIQAVAKP-G-----GWRL-VTNYKA------LNK-----QTV-------PD----T-RYLAPERLLSKIDLANGFWSVPLKPESRARTAFTF--ENKQ-YVYNVLPQGFKNSPNAFQAIMMEILKGL---------VVVYIDDILIVTNDEEEHLKILDETLSRLTKEGFRLNYKKMEIA-------KDDV-EFLGFQITGNESQTTENKELRGKE------I--TSLKQLQSMLGTLNFVRDLI
>KoRV
CQSPWNTPLLPVKKPTN-----DYRP-VQDLRE------VNK-----RVQDIHP-TVPN----L-SSLPPSTWYSVLDLKDAFFCLKLHPNSQPLFAFEW--RTGQ-LTWTRLPQGFKNSPTLFDEALHRDLASFN----PQVVMLQYVDDLLVAAPTYRDCKEGTRRLLQELSKLGYRVSAKKAQLC-------REEV-TYLGYLLKGGKTPARKATVMKIPT------P--TTPRQVREFLGTAGFCRLWI
>GALV
CRSPWNTPLLPVKKPTN-----DYRP-VQDLRE------INK-----RVQDIHP-TVPN----L-SSLPPSTWYSVLDLKDAFFCLRLHPNSQPLFAFEW--KTGQ-LTWTRLPQGFKNSPTLFDEALHRDLAPFN----PQVVLLQYVDDLLVAAPTYEDCKKGTQKLLQELSKLGYRVSAKKAQLC-------QREV-TYLGYLLKEGKTPARKATVMKIPV------P--TTPRQVREFLGTAGFCRLWI
>MdEV
CQSPWNTPLLPVRKPTN-----DYRP-VQDLRE------VNK-----RVLDIHP-TVPN----L-SSLPPETWYTVLDLKDAFFCLRLHPKSQLLFAFEW--RTGQ-LTWTRLPQGFKNSPTLFDEALHRDLAPFN----PQLTLLQYVDDLLIAAASKELCQQGTERLLTELGNLGYRVSAKKAQIC-------QTEV-IYLGYTLRGGKTEARKKTVMMIPP------P--TTPRQVREFLGTAGFCRLWI
>PERV-MSL
VQSPWNTPLLPVRKPTN-----DYRP-VQDLRE------VNK-----RVQDIHP-TVPN----L-CALPPQSWYTVLDLKDAFFCLRLHPTSQPLFAFEW--RTGQ-LTWTRLPQGFKNSPTIFDEALHRDLANFH----PQVTLLQYVDDLLLAGATKQDCLEGTKALLLELSDLGYRASAKKAQIC-------RREV-TYLGYSLRDGQTEARKKTVVQIPA------P--TTAKQMREFLGTAGFCRLWI
>FeLV
CQSPWNTPLLPVKKPTE-----DYRP-VQDLRE------VNK-----RVEDIHP-TVPN----L-STLPPSPWYTVLDLKDAFFCLRLHSESQLLFAFEW--RSGQ-LTWTRLPQGFKNSPTLFDEALHSDLADFY----PALVLLQYVDDLLLAAATRTECLEGTKALLETLGNKGYRASAKKAQIC-------LQEV-TYLGYSLKDGQTKARKEAILSIPV------P--KNSRQVREFLGTAGYCRLWI
>RCHO-K1
CKSPWNTPLLPVRKPTN-----DYRP-VQDLRE------VNK-----RIEDIHP-TVPN----L-SGLPPNTWYTVLDLKDAFFCLRLHPTSQPIFAFEW--QSGQ-LTWTRLPQGFKNSPTLFDEALHQDLAGFY----PALILLQYVDDILLAAKTKEECKEGTRALLQTLGSLGYRASAKKAQIC-------QKQV-TYLGYKIKDGRTEARMRAILDIPT------P--QNPRQLREFLGTAGFCRLWI
>MuLV
CQSPWNTPLLPVKKPTN-----DYRP-VQDLRE------VNK-----RVEDIHP-TVPN----L-SGLPPSQWYTVLDLKDAFFCLRLHPTSQPLFAFEW--RSGQ-LTWTRLPQGFKNSPTLFDEALHRDLADFH----PDLILLQYVDDLLLAATSELDCQQGTRALLLTLGNLGYRASAKKAQLC-------QKQV-KYLGYLLKEGQTEARKETVMGQPT------P--KTPRQLREFLGTAGFCRLWI
>BAEVM
CRSPWNTPLLPVKKPTQ-----DYRP-VQDLRE------INK-----RTVDIHP-TVPN----L-STLKPDSWYTVLDLKDAFFCLPLAPQSQELFAFEW--KSGQ-LTWTRLPQGFKNSPTLFDEALHRDLTDFH----PEVTLLQYVDDLLLAAPTKKACTQGTRHLLQELGEKGYRASAKKAQIC-------QTKV-TYLGYILSEGKTPGRIETVARIPP------P--RNPREVREFLGTAGFCRLWI
>REV
VHSPWNTPLLPVRKSTS-----EYRM-VQDLRE------VNK-----RVETIHP-TVPN----L-SLLPPDIWYSVLDLKDAFFCIPLAPESQLIFAFEW--ASGQ-LTWTRLPQGFKNSPTLFDEALNRDLQGFH----PFVSLLQYVDDLLIAADTQAACLSATRDLLMTLAELGYRVSGKKAQLC-------QEEV-TYLGFKIHKGSSNSRTQAILQIPV------P--KTKRQVREFLGTIGYCRLWI
>HERV-E
CQSPWNTPLLPVPKPTK-----DYRP-VQDLRL------VNQ-----ATVTLHP-TVPN----L-GLLPAESWFTCLDLKDAFFSIRLAPERQKLFAFQW--ETTQ-YTWTQLPQRFKNSPTIFGEALARDLQKFD----LGCVLLQYVDDLLLGHPTAVGWPREQMLYSGTWRTVGIRCPRKKAQIC-------RQQV-CYLGFTIQQGEGSERKQVICNLPE------P--KTRRQVREFLGAVGFCRLWI
>WdSV
CHSPCNTPIFPIKKARD-----EYRM-IHDLRA------INN-----IVAPLTA-VVAS----L-SNLAPSHWFTVIDLSNAFFSVPIHKDSQYLFAFTF--EGHQ-YTWTVLPQGFIHSPTLFSQALYQSLHKIK----ISSEICIYMDDVLIASKDRDTNLKDTAVMLQHLASEGHKVSKKKLQLC-------QQEV-VYLGQLLTPEGLPDRKVTVSQFQQ------P--TTIRQIRAFLGLVGYCRHWI
>ZFERV-2
TTSYCNTPIMPVIKPKN-----RWRL-VHDLRA------IND-----IVEDFTA-EVPN----L-TNIPPDKYFTVIDLCSAYFSVPLAEESRYLFAFTY--AGKQ-YTYTRMPQGFKHSPHIFNQILKADLEDVM----LESTLIQYVDDLIICSPSLEQCHRDSIKVLTKLAEGGHKVSKNKTQYC-------QSQV-EYLGRLIAFGTAPDQLEAISKSPM------P--KTVGQMMTFLGMTGFSADWI
>ZFERV
TVSGWNTPILPVLKKTG-----KYRM-VHDLRL------INE-----KVLTATL-PTPN----M-SKLTPKSHFTCIDLANAFFCMPLAEQCQGIFAFSY--QGAQ-YTYNRLPQGFILSPGLFNQALRELLDSCH----EGTIVIQYVDDLLLAAHSNEVCLQDTRKVLTLLSTAGLKVSKEKIQIS-------RATV-HFLGRIIGQTGSDDTKQTVLSHPK------P--LVVKDMMSFLGLIGYSRQYV
>ASSBSV
TSSPWNTPILPVPKAGK-----TYRM-VQDFRA------VND-----VTTGVDL-PVPD----L-SNLSPKQYFTVVDLANAFFSIPLHVDSQPLFAFTY--DNQQ-YTYSVLPQGYRCSPGIFNRVLKDHLKEIP----DGVVLIQYVDDLLLAACSSDQCLAATKILLDFLATKGYKVKRSKVQTC-------RRTV-LFLGREVSAEGSTAHRNSILHHPR------P--TTVSGLLSFLGLTGYSRTHI
>XEN1
QSSPCNTPLFPVKEKKD-----KYRL-VQDLRA------VNE-----ATVMETP-LVSN----L-SGIPPSTHFRAVDLTNAFYSIPLREDCQYLFAFTH--ERQQ-YVWTVLPQGAQNSPTHFSLALTSILDSWH----PEITLLQYVDDLLLCAPDLPTCEASSTDLLSFLADQGCKASKEKLQWC-------QTTV-VFLGQCISQGTTEGRIKTLQDIPL------P--KGHKPLHAFLGLISYCRSWI
>RTVL-Ia
CMSPYNTPILPVKK-SG-----SYRL-VKDLRA------INQ-----TVQTTNP-VVPN----L-SKIPYNQWFTVIDLKDAFWKMSLAEESRDTFAFEW--EKQW-YQWTVLPQGFMDSPNLFGQILEQVLDKVP----KQLCLLQYVDDILISGEDIEKEAGFSTHIFDHLQFEGLRVSKGKLQCM-------EPKV-KYLGRLISAGKGPEWVEGIVSLPL------P--QTKQELRKFLGLVGYCRLRI
>SnRV
CNSTVNSAIWPVGKP-G-----SWRL-TIDYRP------LNS-----AVSCPYP-TVAS----F-AKLEKKQVYSSLDISNGFWSIRLEEECQYLFAFTF--DTQQ-YTWTRLPQGFHASPGIFHQALYNGLASCS----QGCKLLQYVDDILLMSEDRDHHLRSLAILLQGLKDLGVKINPKKSHFC-------KDQV-QYLGVNVGADTIDARSQLIRTLDI------P--LTVQGLRSALGLFNFCRAWI
>HERV-K10
SFSPWNSPVFVIQKKSG-----KWHT-LTDLRA------VNA-----VIQPLQP-GLPS----P-AMIPKDWPLIIIDLKDCFFTIPLAEQDCEKFAFTI--PATR-FQWKVLPQGMLNSPTICQTFVGRALQPVF----SDCYIIHYIDDILCAAETKDKLIDCYTFLQAEVANAGLAIASDKIQTS-------T-PF-HYLGMQIENRKQKIEIRK----DT------L--KTLNDFQKLLGDINWIR---
>K-HERV
SFSPWNSPVFVIQKKSG-----KWRM-LTDLRA------VNA-----IIQPLQS-GLPS----P-AMIPKDWPLIIIDLKDCFFTIPLAEQDCEKFAFTI--LATR-FQWKVLPQGMLNSPTICQTFVGRALQPVF----SDCYIIHYIDDILCAAETKDKLIDCYTFLQAEVANAGLAIASDKIQTS-------T-PF-HYLGMQIENRKQKIEIRK----YT------L--KTLNDFQKLLGDINWIR---
>MPMV
SSSPWNTPIFVIKKKSG-----KWRL-LQDLRA------VNA-----TMVALQP-GLPS----P-VAIPQGYLKIIIDLKDCFFSIPLHPSDQKRFAFSL--PMQR-FQWKVLPQGMANSPTLCQKYVATAIHKVW----KQMYIIHYMDDILIAGKDGQQVLQCFDQLKQELTAAGLHIAPEKVQLQ-------D-PY-TYLGFELNGPKQKAVIRK----DK------L--QTLNDFQKLLGDINWLR---
>SRV-1
SNSPWNTPIFVIKKKSG-----KWRL-LQDLRA------VNA-----TMVALQP-GLPS----P-VAIPQGYLKIIIDLKDCFFSIPLHPSDQKRFAFSL--PMQR-FQWKVLPQRMANSPTLCQKYVATAIHKVW----KQMYIIHYMDDILIAGKDGQQVLQCFDQLKQELTIAGLHIAPEKIQLQ-------D-PY-TYLGFELNGPKQKAVIRK----DK------L--QTLNDFQKLLGDINWLR---
>SERV
SNSPWNTPIFVIKKKSG-----KWRL-LQDLRA------VNI-----TMVALQP-GLPS----P-VAIPQKYFKIIIDLKDCFFTIPLHPADQKRFAFSL--PMKR-YQWKVLPQGMANSPTLCQKYVAAAIEPVW----TQMYIIHYMDNILIAGKIGEQVLQCFAQLKQKLTAAGLQIAPEKAQLQ-------D-PY-TYLGFQINGPKQKAVIRH----DH------L--KTLNDFQKLLGDINWLR---
>SMRV-H
TNSPWNTPIFIIKKKSG-----SWRL-LQDLRA------VNK-----VMVALQP-GLPS----P-VAIPLNYHKIVIDLKDCFFTIPLHPEDRPYFAFSV--PMPR-YQWKVLPQGMANSPTLCQKFVAAAIAPVW----PEAYILHYMDDILLACDSAEAAKACYAHIISCLTSYGLKIAPDKVQVS-------E-PF-SYLGFELHHQQPRVCLKT----DH------L--KTLNDFQKLLGDIQWLR---
>JSRV
STSAWNSPIFVIKKKSG-----KWRL-LQDLRK------VNE-----TMMALQP-GLPT----P-SAIPDKSYIIVIDLKDCFYTIPLAPQDCKRFAFSL--PMQR-YQWRVLPQGMTNSPTLCQKFVATAIAPVF----PQLYLVHYMDDILLAHTDEHLLYQAFSILKQHLSLNGLVIADEKIQTH-------F-PY-NYLGFSLYPRTQLVKLQT----DH------L--KTLNDFQKLLGDINWIR---
>MMTV
SNSPWNTPVFVIKKKSG-----KWRL-LQDLRA------VNA-----TMHALQP-GLPS----P-VAVPKGWEIIIIDLQDCFFNIKLHPEDCKRFAFSV--PYQR-FQWKVLPQGMKNSPTLCQKFVDKAILTVY----QDSYIVHYMDDILLAHPSRSIVDEILTSMIQALNKHGLVVSTEKIQKY-------D-NL-KYLGTHIQGDSQKLQIRT----DK------L--RTLNDFQKLLGNINWIR---
>PyERV
SLSPYNTPVFVIKKKSG-----KWRL-LHDLRA------VNA-----IIKALQC-GLPN----P-NLIPQSYDMMIIDLKDCFFSIPLHPKDKHIFAFTV--PTSR-YQWKVLPQGMLNSPTMCQYFVSQVLQPYY----SSFLVYHYMDGILVATPGKGTVLKTLPHLQRILQQGGLHIAPDKVQLS-------S-PF-HYLGHKVLESHCLPNIQL----PP------A--PTLLQLQQYLGSINWIR---
>LPDV
SRSQWNSPIFVIQKKKS-----KFRM-LHDLRA------VNA-----LIKALQP-GTPW----P-GAIPSEWPVIAMDISDCFFSIPLAERDSERFAFTI--PAKR-YQWTVLPQGMKNSPYICQQVVAEVIRPIF----RDAVIIHYMDDILIAAAEERQTEVIFEAVKTTCHEKGLKINEAKTQRA-------P-EV-SYLGWRVMETGLTVQL-P----ET------V--TNLVQLQRLLGIIQWLK---
>RSV
SLSCWNTPVFVIRKASG-----SYRL-LHDLRA------VNA-----KLVAVQQ-GAPV----L-SALPRGWPLMVLDLKDCFFSIPLAEQDREAFAFTL--PARR-FQWKVLPQGMTCSPTICQLVVGQVLEPLH----PSLRMLHYMDDLLLAASSHDGLEEAGEEVISTLERAGFTISPDKVQRE-------P-GV-QYLGYKLGSTYVGLVA-E----PR------I--ATLWDVQKLVGSLQWLR---
>HIV-2
PTNPYNTPTFAIKKKKN-----KWRM-LIDFRE------LNK-----VTQEIQL-GIPH----P-AGLAKKRRITVLDVGDAYFSIPLHEDFRPYTAFTL--PGKR-YIYKVLPQGWKGSPAIFQHTMRQVLEPFN----KDVIIIQYMDDILIASDRDLEHDRVVLQLKELLNGLGFSTPDEKFQKD-------P-PI-HWMGYELWPTKQKIQLPQ----KE------I--WTVNDIQKLVGVLNWAAQLY
>SIVMAC
PTNPYNTPTFAIKKKKN-----KWRM-LIDFRE------LNR-----VTQEVQL-GIPH----P-AGLAKRKRITVLDIGDAYFSIPLDEEFRQYTAFTL--PGKR-YIYKVLPQGWKGSPAIFQYTMRHVLEPFN----PDVTLVQYMDDILIASDRDLEHDRVVLQLKELLNSIGFSSPEEKFQKD-------P-PF-QWMGYELWPTKQKIELPQ----RE------T--WTVNDIQKLVGVLNWAAQIY
>HIV-1
PENPYNTPVFAIKKKST-----KWRK-LVDFRE------LNK-----RTQEVQL-GIPH----P-AGLKKKKSVTVLDVGDAYFSVPLDESFRKYTAFTI--PGIR-YQYNVLPQGWKGSPAIFQSSMTKILEPFN----PEIVIYQYMDDLYVGSDLIGQHRTKIEELRAHLLSWGFTTPDKKHQKE-------P-PF-LWMGYELHPDRQPIDLPE----KD------S--WTVNDIQKLVGKLNWASQIY
>SIVMND
PGNNYNTPIFAIKKKKN-----EWRK-LIDFRE------LNK-----LTQELQL-GIPH----P-AGIKKCKRITVLDIGDAYFSIPLDPDYRPYTAFTV--PGKR-YMYNVLPQGWKGSPCIFQGTVASLLEVFH----PTVQLYQYMDDLFVGSDYAEEHEKAIVELRALLMTWNLETPEKKYQKE-------P-PF-HWMGYELHPDKEKVQLPEL---AE------Q--PTVNEIQKLVGKLNWAAQLY
>SIVAGM
GENPYNTPVFCIRKKKT-----QWRM-LIDFRA------LNK-----ATQEVQL-GIPH----P-AGLKRKKQITVLDIGDAYYSIPLDPEFRPYTAFTI--PGIR-YQFNCLPQGWKGSPTIFQHTAQRVLKEIV----QDLEIIQYMDDMWIGSDLEKEHDEKVEEVRKLLLLRGFETPDKKVQKR-------P-PY-DWMGYKLYPSHNKIEIPE----QE------H--WTVNDIQKLVGVLNWASQLY
>FIV
PNNPWNTPVFAIKKKSG-----KWRM-LIDFRE------LNK-----LTEEVQL-GLPH----P-AGLQMKKQITVLDIGDAYFTNPLDPDYAPYTAFTL--PGRR-FVWCSLPQGWILSPLIYQSTLDNIIQPFN----PQLDIYQYMDDIYIGSNLKKEHKEKVEELRKLLLWWGFETPEDKLQEE-------P-PY-KWMGYELHPLTQQKQLEI----PE------K--PTLNELQKLAGKINWASQTI
>EIAV
DNNPYNSPIFVIKKRSS-----KWRL-LQDLRE------LNK-----TVQEISR-GLPH----P-GGLIKCKHMTVLDIGDAYFTIPLDPEFRPYTAFTI--PDKR-YVWNCLPQGFVLSPYIYQKTLQEILQPFY----PEVQLYQYMDDLFVGSNGKKQHKELIIELRAILLEKGFETPDDKLQEV-------P-PY-SWLGYQLCPENQKMQLDM----VK------N--PTLNDVQKLMGNITWMSSGV
>VMV
PHWTCNTPIFCIKKKSG-----KWRM-LIDFRE------LNK-----QTEEAQL-GLPH----P-GGLQRKKHVTILDIGDAYFTIPLYEPYRQYTCFTM--LCVR-YYWKVLPQGWKLSPAVYQFTMQKILRGWH----PMIQFGIYMDDIYIGSDLLEEHRGIVNELASYIAQYGFMLPEDKRQEG-------Y-PA-KWLGFELHPEKQKHTLPEI---TE------G--PTLNKLQKLVGDLVWRQSLI
>SA-OMVV
PHWTCNTPIFCIKKKSG-----KWRM-LIDFRE------LNK-----QTEEAQL-GLPH----P-GGLQKKKHVTILDIGDAYFTIPLYEPYRPYTCFTM--LCTR-YYWKVLPQGWKLSPSVYQFTMQEILRDWH----PMIQFGIYMDDIYIGSDLIMKHREIVEELASYIAQYGFMLPEEKRQEG-------Y-PA-KWLGFELHPEKQKHTLPEI---KE------G--TTLNKLQKLVGDLVWRQSLI
>CAEV
PHWTCNTPIFCIKKKSG-----KWRM-LIDFRE------LNK-----QTEEAQL-GLPH----P-GGLQKKKHVTILDIGDAYFTIPLYEPYREYTCFTL--LCKR-YYWKVLPQGWKLSPSVYQFTMQEILEDWH----PEIQFGIYMDDIYIGSDLIKKHREIVKDLANYIAQYGFTLPEEKRQKG-------Y-PA-KWLGFELHPQTQKHTLPEL---TK------G--TTLNKLQKLVGELVWRQSII
>BIV
WDNPYNTPVFVIKKKTG-----KWRM-LMDFRE------LNK-----ITVEFST-GLPY----P-PGIKECEHLTAIDIKDAYFTIPLHEDFRPFTAFSV--VIER-FQWNVLPQGWICSPAIYQTTTQKIIENIH----PDVMLYQYMDDLLIGSNR-DDHKQIVQEIRDKLGSYGFKTPDEKVQEE---------RV-KWIGFELTPKKQPRQLKI----KN------P--LTVNELQQLVGNCVWVQ---
>STcLV2PP1664
YSGPGNNPVFPVKKPNG-----KWRF-IHDLRA------TNA-----ITTSPSP-GPPD----L-TSLSTAPYLQTIDLTDAFFQIPLPKQFQPYFAFTI--PGAR-YAWTVLPQGFKNSPTLFEQQLAAVLSPIF----PMSTIIQYMDDILLASPTQEELQQLSKMTLQALVTHGLPVSQEKTQQT-------PGQI-RFLGQVISPNHETTTIPI----KS------Q--WTLTELQTVLGEIQWVSKGT
>HTLV-2
YSGPGNNPVFPVKKPNG-----KWRF-IHDLRA------TNA-----ITTSPSP-GPPD----L-TSLPTAPHLQTIDLTDAFFQIPLPKQYQPYFAFTI--PGTR-YAWTVLPQGFKNSPTLFEQQLAAVLNPMF----PTSTIVQYMDDILLASPTNEELQQLSQLTLQALTTHGLPISQEKTQQT-------PGQI-RFLGQVISPNHESTTIPI----KS------Q--WTLTELQVILGEIQWVSKGT
>HTLV-1
YTGPGNNPVFPVKKANG-----TWRF-IHDLRA------TNS-----LTISSSP-GPPD----L-SSLPTTAHLQTIDLKDAFFQIPLPKQFQPYFAFTV--PGTR-YAWRVLPQGFKNSPTLFEMQLAHILQPIF----PQCTILQYMDDILLASPSHADLQLLSEATMASLISHGLPVSENKTQQT-------PGTI-KFLGQIISPNHDAVKVPI----RS------R--WALPELQALLGEIQWVSKGT
>BLV
WDGPGNNPVFPVRKPNG-----TWRF-VHDLRA------TNA-----LTKALSP-GPPD----L-TAIPTHPHIICLDLKDAFFQIPVEDRFRSYFAFTL--PHRR-FAWRVLPQGFINSPALFERALQEPLRQVF----SQSLLVSYMDDILIASPTEEQRSQCYQALAARLRDLGFQVASEKTRQT-------PSPV-PFLGQMVHNQIQSLTLQI----SS------P--ISLHQLQAVLGDLQWVSRGT
>Acropora_acuminata_BLEZ01002708.1_617172_616489
VHVGYLNTSFLVKKPNG-----GSRL-VTSFGE------VAQ-----YSKPQPS-LMPNVDGVL-REI-GKRYMVITDLLKSFYRIPLAHSSMKYCGVAT--PFKGIRVYTRSAMGMPGSETYLEELMSRVLGDLI----QEGCVAKIADDLYVGGNSPVEVLHNWRRVLALLHKNSLRLSAAKTIIC-------PRKA-IVLGWVWSNGTSPHKLAALSSVEP------P--STVQGLRSFVGAFKVLSRVL
>Haliotis_rufescens_QGMO01000652.1_302785_303468
VSVEYLNLSFLVQKPNG-----GKRL-VTSFGE------VAR-----YSKPQPS-LMPNIEDVL-RDI-GKTYIIKSDLLKAFYQIPLSHQSMKYCGVVT--PFKGVRVYTRCAMGMPGSETCLEELMCRVLGHLI----EEGRVIKLADDLFCGGATSDEALYNWEQVLHALKENNLQLTASKTVIC-------PKST-TILGWIWSQGTSPHRVTALSSVTL------P--STVQGLRSFIGAFKVLSRVL
>Montipora_cactus_BLFO01004425.1_138082_137480
--------------PSG-----GYRL-VTAFAD------VGR-----YSKPQPS-VMPDVDSTL-RHI-AQKHLIATDLTSTFYQIPLSQDSMKYCGVAT--PFKGVRVYVRSAMAMPGSETALEELMCRVLGNLL----QEGIVVKLADDLYCGGNTPYELLENWKKVLQALYQCDLRLSASKTVVN-------PTST-TILGWIWRSGTSPHRITTLASCPA------P--ETVARMRSFIGAYKVLARVL
>Trachythela_sp._YZ-2020_JADLSH010000311.1_3906809_3906126
IAVEYLNPSFLVKKSKG-----GFRL-VTAFAD------VGR-----YSKPQPS-VMPDVDSTL-RLI-APKYIIATDLTSAFYQIPLTRESMKYCGVAT--PFKGVRVYVRSAMGMPGSETALEELMCRVLGHLL----QEGIVAKIADDLYCGGNSPEELLQNWKRVLHALYKCDLCLSASKTVVN-------PKST-TILGWIWSAGTSPHRISTLVSCPE------P--DTVCRMRSFVGAYKVLSRVI
>Stichodactyla_helianthus_WUAP01030549.1_903_367
-----------------------------------------------------S-LLPDVESTL-RHI-AQKHIVKTDLTSAFYQIPLAQESMKYCGVAT--PFKGVRVYKRSAMGMPGSETALEELMCRVLGHLL----QESSVVKIADDLYCGGNSPRQLLQNWRKPLHALHRCDLRLSASNTVIN-------LKST-TILGWIWSSETSPHRVNTLASCPK------P--DTVSRMRSFVGACKVLARVI
>Bregmaceros_cantori_OMKY01244257.1_4387_3704
VSDEYLNPSFLVKKANG-----GFRL-VTAFAD------VGH-----YSKPQPS-LLPDVNSTL-RQV-ACKHIIVSDLTSAFYQIPLARESMKYCGVAT--PFKGVRIYTRSAMGMPGSETALEDLMCRVLGTLL----QKGCVAKIADDLYCGGDSPRELLHNWREVLCALYKCDLRLSTAKTIVN-------PRST-TIFGWIWSAGTSWHRVSALASCSP------P--DTVGRMRSFIGAYKVLARVV
>Saccostrea_glomerata_PRKT01000029.1_2281533_2282216
ITAEYVNPSFLIKKPNG-----GFRL-VTAFAD------VGR-----YSKPQPS-LMPDIDSTL-RQI-AQKYIIITDLTKSFYQIPLARESMKYCGVST--PFRGVRVYVRSAMGMPGSETALEELTCRVLGHLV----QEGVVAKIADDLYCGGNTPEDLMHNWERVLEALHRSSLNLSASKTIIA-------PAQA-TILGWIWQLGTSKHRISTLSTCET------P--QTVTSLRSFIGAYKVLSRVI
>Mytilus_galloprovincialis_UYJE01009011.1_268191_267631
----------------------------------------AI-----YSKPQPS-LMPDVDSTL-RQI-AQKYIIATDLTKSFYQIPLSSDSMKYCGVVT--PFKGVRVYVRSAMGMPGSETALEELMCRVLGDLV----EEGVVAKIADDLYCGGNTQLELLQNWTRVLQALQKNSLNLSATKTIIA-------PKTT-TILGWIWQLGTNPHRISTLSVCPQ------P--DKVCGLRSFIGAYKVLARVI
>Haliotis_rubra_QXJH01000072.1_1618354_1619037
LLSTLTHP--FLRNLRA-----GFRL-VTAFAD------VGR-----YSKPQPS-LLPDVDSTL-RQI-AQRFLISTDLTNAFYQIPLARDSMKFCGVAT--PFRGVRIYARSAMGMPGSETVLEELMCRVLGDLL----EEGVVVKLADDLYCGGNSLDDLYSNWKRLLETLHKNSLNLSASKTIIA-------PTST-TILGWIWRNGTSPHRISTLSACAP------P--EKVKGLRSYVGTYKVLARVI
>Epinephelus_fuscoguttatus_AP022681.1_12188381_12188809
-------------------------------------------------------------------------------------------SRKYCGVVT--PFKGVRVYVWSAMGMPGSETVLEELTCRVFGDLL----EQGHVAKVADDLYCGADTLEDLLAVWRRVLSTLQRCGLNLYATKTTVA-------PVQT-SILGWVWCQGTSPHRISALAACPP------P--KTVTGLRSFIGAYKVLARVM
>Coilia_nasus_CM017715.1_13495581_13496264
VSVEYVNPSFLVKKPGD-----GFRL-VTAFAD------VGR-----YSKPQPS-LMPDVNSTL-RLI-AQKHIIATDLTKAFYQIPLSRDSWKYCGVVT--PFKGVRVYVRSAMGMPGSETALEELTCRVLGNLL----EQGHVAKVADDLYCGADTLEELLTIWRGVLSALQHCGLNLSASKTTIA-------SIQT-NILGWVWRQGTSPHRVSALASCPP------P--KSVTGLRSFIGAYKVLARVI
>Trachurus_trachurus_LR991641.1_8901554_8900871
ITVEYVNPSFLIKKPGG-----GFRL-VTAFAD------VGR-----YSKPQPS-LMPDVDSTL-RLI-AQKYIIATDLTKAFYQIPLSRDSWKYCGVVT--PFKGVRVYVRSAMGMPGSETALEELTCRVFGDLL----EQGQVAKVADDLYCGADTLEDLLTVWRRVLSALQHCNLNLSATKTTVA-------PVQT-SILGWVWRLGTSPHRVSALAACPP------P--KTVTGLRSFIGAYKVLARVL
>Oxygymnocypris_stewartii_QVTF01019794.1_361529_360846
VDVEYVNPSFLVKKPNG-----GFRL-VTAFAD------VGR-----YSKPQLS-LMPNVDATL-RLI-AQRYIIATDLTKAFYQIPLSKSSMKYCGVVT--PFKGVRVYARCAMGMPGSETALEELTCRVLGDPL----QQGQVAKVADDLYCGADTLEDLLAVWKKVLVALQACNLCLSPSKTVVA-------PVQT-NILGWVWNQGTSSHRISTLASCTP------P--ATVCGLRSFIGAYKVLARVL
>Anabarilius_grahami_RJVU01069573.1_901460_900777
VAVEYVNPSFLVKKPNG-----GFRL-VTAFTD------VGR-----YSKPQPS-LMPNVDGTL-RQI-AQRYIVATDLTKAFYQIPLSKDSMKYCGVVT--PFKGIRVYARCAMGMPGSETALEELTCRVLGELI----QQGQVAKVADDLYCGADNFEELLVVWRRVLTALQACNLCLSPVKTVVA-------PAQT-NILGWVWNQGTSPHRIATLASCTS------P--TCVSGLRSFISAYKVLARVL
>Lytechinus_pictus_CM027104.1_34056697_34056023
ITVEYLNPSFLVKKPNG-----GFRL-VTAFAD------VGR-----YSKPQPS-LLPDVDSTL-RHI-GQRYLITSDLVSAFYQIPLAKVSMKYCGVVT--PFRGVRVYTRSAVGMPGSETALEDLMCRVLGDLL----HEGVVVKLADDLFCGRNTPDELLDNWTRVLHALRSAGLRLSPKKTVVC-------PKST-GVLGWIWSQGTSPHRVAALASCDL------P--KTVKGLRSFIGAYKMISRVV
>Eptatretus_burgeri_FYBX02009598.1_236848_237531
ITVEYLNPSFLIKKPSG-----GFRL-VTAFAD------VGR-----YSKPQPS-LMPNVDSIL-HKI-AQKYLISTDLTSAFYQILLSRQSMKYCGVAT--PFRGIRVYTRSAMGMPGSETALEELMCRVLGDLL----ENGTIAKLADDLYCSSDTLDELLQNWRMVLQALRKC-LHLSAMKTVVC-------PKST-TILGWIWSSGTSPHRVATLSTCSA------P--EKVRGMRSFIRAYKVLARVI
>Eptatretus_burgeri_FYBX02009657.1_4115768_4116271
--------FILHQEAQW-----RFRL-VTAFAD------VGR-----YSKPQPS-LMPNVDSIL-RKI-AQKYLITTDLTSALYQIPLSR-SVKYCGVAT--PFRGIRVYTRSAMGMPGSETALEELMCRVLGDLL----EKGTISKLADDLYCSGDTLDEFLQNWRMVLQALHKCRLRLSATKTVVC-------PKST-TILGWIWS---------------------------------------------
>Tegillarca_granosa_JABXWC010000015.1_32272618_32271935
ISVKYLNPSFLIKKPNS-----GFRL-VTAFAD------VGR-----YSKPQPS-LMPDVESTL-RQI-AQSYLIKTDLTKAFYQIPLSDDSQKYCGVVT--PYRGVRVYVRSAIGMSGSETALEELTRRVLGDLV----QEGYVAKVADDLYIGGNTVYELLLNWKQVLQRLERCSLNLSATKTVIT-------PKQT-TILGWIWRQGTIPHRISTLSTCSP------P--TTVANLRSYIGAYKVLSRVV
>Selene_dorsalis_OMNW01011320.1_14243_14587
ITVEYVNPSFLIKKLGR-----GFCL-VTA---------------------------------L-RLI-VQKYIISTDLTKTFHQIPLSRDSWKYCGVVT--SFKGVRVYVWSAMGMPESEMALEELTCRVFGDLL----EQGHVAKV---------------------------------------------------------------------------------------------------------
>Clytia_hemisphaerica_CACVBU010001174.1_111660_112343
ITPEYLNPSFLVKKPSG-----GFRL-VTSFGE------VAQ-----YSKPQPA-LMPDVNATL-QSI-GQKYIIQTDLTQAFYQIPLARNSVKYCGIST--PFRGTRVYARSAMGMPGSETALEELMSRVLGELI----ENGYVAKVADDLYCGGNTPRELLSNWRKVLTALNTNKLTLSARKTVIA-------PKSA-TILGWIWSEGTSSHRISTLSTCAR------P--DKVKGLRSYLGAYKFLSRVI
>Nemopilema_nomurai_ML133502.1_1980543_1981226
VVAEYLNPSFLIKKSSG-----GFRL-VTSFGE------VAK-----YAKPQPA-LMPDVNTTL-RLI-GQKYIIKTDLTQAYYQIPLATESMKYCGVAT--PFKGVFVYTRSAMGMRGS-TALEELMSRVLGDLL----QDGVVAKVADDLYCGGTNPYELLDNWKKVLTALQASNLTLSAHKTVVA-------PKTT-TILGWTWSDETSPHRIAILSTCSR------P--TTIKGLRSFLGAYKFLARVI
>Morbakka_virulenta_RDPX01000558.1_168961_169509
-------------------------------------------------QPQPS-LMPDVDSTL-RKI-GHKYLIKTDLTSAFFQIPLEESSLKYCGVAT--PFRGIRVYTRSAMGMPGSETALEELICAVLGDLI----VQGYVVKIADDLYCGGQTPEKLLTNWESVLSAVTKSSLRLSASKTVIA-------PQSS-SALGWKWQQGTTPHRLTALSTCSP------P--KTVKGLRSFIGAFKVLSRVI
>Panopea_generosa_CADEBB010000006.1_43790288_43789629
ITVEYLNPSFLVKKSSG-----GFRL-VTALAE------VGQ-----YSKPQPS-LMPDVDSIL-RTI-GQKYIIVSDLTNAFYQIPLSRKSMKYCGVAT--PFRGVRVNTKCAMGMPGSETALEELMCRVLGDCL----QDGCIAKLADDLYCGGNILEELVINWTRVLCAMQECNLHLSPSKTITC-------PRST-TILGWVWTDGHSPHKIAVLSSCSP------P--NTVRGMRSFIGT--------
>Patiriella_regularis_CYSQ013004185.1_96_770
INVEYMNPSFFFKKLSG-----GFQL-VTAFAD------VGR-----YSKPQPS-LTPSVDSTL-CQI-AQKYLVTTDLTSAFYQIPLSH---QYCGVAT--PFCGVRVYTRCAMGMPGSETALEELMCRVLGDHL----KNGTDTKLADDLYCGGNTIDELLHNWRMVLHALCKSGLHLSASKTVVC-------PITT-TI-GWIWSNGTIPHRIATLTTCTI------P--DKVGGLRSFISAFKVLSRVI
>Branchiostoma_floridae_CM023827.1_9352879_9352196
TVVEYLNPSFLVNKPNG-----GHRL-VTAFAD------VAK-----YCKPQPS-LLPDVNHVM-RQI-ACKYIIVSDLTSAYHQIPLHPNSRKYCGIVT--PFKGIRVYCRSAMGMPGSETALEELMSRTLGHLL----MRGAVAKIADDLYCGGNTFDELLNNWRDVLAALHNSNLRLSPSKTIIC-------PRST-TILGWRWNQGQSQHTLCTLATCPP------P--QTITALRSFIGSYKALSRVI
>Eptatretus_burgeri_FYBX02010626.1_387072_387740
VRVEYLNPSFLIKKPSG-----GSRL-ATSFDE------VAQ-----YSKPQPS-LMPNVDSIL-RQI-ARQCIITTDLVKAFYQVPLSHDSMKYCGVAT--PYKGIRVYMRSAMGMPGSETCKEELMSRVLGELL----QEGCVAKMADDLYIRGDTPENALNNCCQVLVALQKNNLRLSAAKTIIC-------PRST-TVLGWTWHDGTSPHKVASLSEVEP------P--LDCLGFLVICGSIQS-----
>Cyprinus_carpio_NC_031726.1_741061_740465
VNVE-VNPSFLIKKSNG-----RFHL-VTAFAD------VGH-----YIKPKLL-LMTNADATL-RQI-AQRYIVATDLTKAFYQIPLSKSSMKYCGVVT--PFK-VRVNSRCAMGIPSSETRLEELTCRVLCDLL----QQGQVAKFADVLYCGASTLEDLLAVWKHVLMALQACSLCLSPRKTVVE-------LVQT-NILGWV-SQGISSHRIATLALCTP-----------------------------
>Lamellibrachia_luymesi_SDWI01000545.1_125342_125866
--------------------------------------------------PQPS-LLPDVESTL-RNI-AKKYIVFTDLTNAFYQVPLSRQSMEYCRVAT--PFRGVRVYATSVMVMPGSETALEELMCRVLCDLL----EEGIVSNIADDLYCGGDTPYKLLHNWRRVLQALDKNGLNLAASKMVTC-------TRTA-MILGWTWYLGTSPHRIATLSTCSP------P--DKVRNTRSF-----------
>Lamellibrachia_luymesi_SDWI01000042.1_979957_979283
ISVEYLNPSFLVKKAGG-----RFRL-VTAIAD------IGR-----YSKPQPS-HMPDIDSTL-RLI-AQKYIVATHLTNVFYQILLC-GSMKYCGVAT--PFCGVRVYVRSAMGMPGSETAPEEIMCWVLGDLL----QEGIVAKITDDLDC-GNSPDELLQHWRMVLCALYRCDLCLSASKTVIC-------PKST-TILGWVWNLGTSPHHIVTLALSNA------P--EKVGDMWSFIGAYKVMVHVI
>Ruditapes_philippinarum_CM018522.1_18524096_18523533
IIVEYLNPSFLVKKPNG-----TFRV-VTAFAD------VGR-----YSKPQPS-LMPDVDSTL-RQI-AHKFIIITDLTKSFYQIPLSK------------------------------------------GHLV----QDGTVAKIADDLYCGGNTPEELLTNFERVLGALHSCSLNLSANKTILA-------PTQA-SILGWIWEQGSSFRRISRLSTCQP------P--KTVAAMRSFIGAYKVPSRVI
>Phoronis_australis_NMRA01000331.1_347754_347077
ITVEYLNLSLLVKKPHE-----GFRL-VTAFSD------VGR-----YAKPQPS-LMPDVDSVL-WKI-AQMFIIKTDLTSALYQIPLS-ETMKYCGVST--PFRGIRVYARCAMGILGLQTALEELNLSCFGELL----EEGAVTKLADDLYCGGQTITELITNWKRVLYALSTADLRLSSTKTVIA-------PRRT-EVLGWIWEMDTSSHRIAALSSCPK------A--GSVRQMRSFIGAVKAMSRVL
>Morbakka_virulenta_RDPX01000047.1_2782443_2782859
-------------------------------------------------------------------------------TAAYYTLPRYQSLHKKC-------------YGNARVGNP-----LEELMCAVLGDLI----IQGYVVKIANDLYCGGETPEELLTNWKSIFSALAKSSLRLSASKTIIA-------PQST-SVLRWKWQHGTTPHILTVLSTCSP------P--KTVKGLRSFIGSFKVLSRVI
>Clytia_hemisphaerica_CACVBU010000468.1_261303_261986
VDVEYVSPSFLTEKPSG-----GYRL-VTAFNN------LGQ-----YTKILPT-VSNTCNDVL-RKL-SKKYLIKADLTKSFFQIPVAKSSMKYLGTVT--PFKGLRVYTRSAMGMPGSSEHLQELMCRIFGDLI----QQGIVIILADDVHVVGNTIEELLDNWKKVLQRLSQNNLCLSAAKTVIC-------PVET-TILGWKWKNGTCAHKTSPLASVKP------P--ATCTSMRSFIGAFKALARCI
>Morbakka_virulenta_RDPX01000042.1_594574_593891
VNVKFVSPSFLRKKPDG-----SYRF-VTAFNN------LRQ-----YVKLTPT-ATMTSDEVL-RRL-SNKYVLKTDFTKSFFQIPLSQNSIPYLGTVT--PFKGLRVYLHPAMNMPRSSEFLQELTSRVFGDFI----TEGFLTVIADDLFIGGNTEDEILHNYERVLKRISENNLTLSTKKTVNC-------PRST-AILGWHWSAGTSSHKNSALAAVPP------P--KTCSAMRSYIGSFKVISRCI
>Cassiopea_xamachana_OLMO01004854.1_26786_27415
-----ISPSFLVCKATG-----GFRL-VTAFTT------IGQ-----YSKTLPT-VMPSVDDIL-RTI-SSKYLITSNLRDSFYQIPLAKQSMKWCATPT--PYRGLRVYLRSAQGMPGSSETLEEMMCTVLGQLI----QQGKVTKIADDLYVGGNTVDELYGKWAEVLQALHANNLRLKASKTKIA-------PIST-SLLGWIWHNGTGAHKISPLATCPP------P--ATVTTMRSFLGAYKVFNRVL
>Cassiopea_xamachana_OLMO01000178.1_1567_2250
VTVEHVSPSFLVRKATG-----GFRL-VTAFTT------IGQ-----YSKTLPT-VMPSVDDIL-RTI-SSKYLITSDLRDSFYQIPLAKESMKWCATPT--PYRGLRVYLRSAQGMPGSSETLEEMMCTVLGQLI----QQGKVTKIADDLYVGGNTVDELYANWAEVLQALHANNLRLKASKTKIA-------PTST-SLLGWNWHNGTGAHKISPLATCPP------P--VTVTAMRSFLGAYKVFNRVL
>Morbakka_virulenta_RDPX01000047.1_4200770_4201453
TTVEHVSPSSLVRKPNG-----GHRL-VTAFTT------IGE-----YSKTLPM-VMPVVEETL-RTI-TKKSIIATDLSDTFY-ILLDAESRRWSATPT--PFKGLRVYNVSAQGMLGSSEILEEMMCTILGPLI----QEGVVAKVPDNLFVGGDNYSSLLKYWMRIFDRVCSSNLTLKTLKTVIA-------PTKI-QIFGWDW-NGTCQHKISLLSTCDP------F--KTVTALRSFIGSFKVFNRVI
>Limacina_bulimoides_SWLX010144257.1_439_1116
ISVEYVSPSFLLAKRSG-----GHRL-VTSFTE------VGA-----YIKPQPS-VMPNTNDVL-RQI-GQKYLIKTDLRSAYYLIEVSKGSLKYLGVVT--PFRGVYVYTRSVIGLPGSEGALEELLSKVFGEFI----MNGSVIKLADDFYVGSDTVEELLMVWSKVLEKFSANGLKLSPSKTVIC-------PQST-EVLGWIWKQGTTKHRLNVLSECPP------P--ETVKSLRSYIGSYKFISRVL
>Limacina_bulimoides_SWLX010123326.1_132_806
ICVTHCSPSFLVKKSSG-----GTRL-VTNFGP------IAE-----YALVPPS-ITTNVEDVL-RML-GQKYIIKTDLKSAYFQIELSKDSMGYVGVNT--PYKGTYVYQRSVMGLPGSEAALEEILSRILGDLV----QTGGVIKLVDDLYVGSDSIDSLLNLWDTVLYRLNANGFKLSPSKTVIC-------PAST-VILGWLWEQGYTSHRLNTLEACEQ------P--TTIKGLRSYIGCYKTISK--
>Limacina_bulimoides_SWLX010212881.1_671_42
-----MYPLFLVKKSDG-----GHRL-VTSFGE------VEE-----FARPQPT-ITSNVEHVL-LQL-GQKQVIKTDLTKAYYQIPLSTESTKCVGVMS--PYRDTFVYLRSVMGLPGSEAALEELLSRIIGELI----KEGKMIKLADDLYIGADSVESIMITWQEVLNRLLLNGLKLSAHKTVCC-------PSTT-AILGWQWENGYSSHRLNALAACEP------P--STIKSLHSYIGCYKFLCRVL
>Limacina_bulimoides_SWLX010004959.1_4633_3950
QPVEYVHPSFIIKKRSH-----DYRL-VTSFG-------MAE-----FARPQPT-INTNVEHAL-HQI-GQEHIIVTDLSDSYCQIPLNPESAKYLGMIS--TYSGAYVYRRSVMGLPGSEGALEELLSRIYGDLI----TAGKMVKVADDLFLGSQSVADLASTWKEVLRRLELNGLKLNSRKTRIC-------PSSA-SILGWEWTSGSGKHRLNALANCDP------P--TTVKVLRSFIGCYNFMSRVI
>Limacina_bulimoides_SWLX010416704.1_1261_593
VTCEYLNPSFLVNKKSG-----KKRL-VTAFGE------VGE-----YAKPQPA-LMPDTNSVL-RQI-AEEEIIITDLTSAYWQMELTKDSMRFCGVAT--HYKGIRVYGHGAMGKPGTESALEEMMSIILGKLM----AAGKVTKLADDIYVGGSSVEEVKDNWEKVLCALKENGLRLSAQKTVIC-------PRSV-QILGWIWEKGTSPREISALATVDL------P--PTLGKLRSFIGGVKFLSRV-
>Limacina_bulimoides_SWLX010140859.1_1598_921
ITVEYLNPSFLVKKQSG-----KKRL-VTAFAE------VGQ-----YSKPQPA-LLPDINQVI-HTV-GNKCLVKTDLTKAYWQMPLNKDSMKYCGIVT--TFIKESEYMPGERWECQEQKQLEELLSRVLGELI----TAGGVTKIADDLYVGGSTPDEVLTIWEKVLSLLHKNGLKLSASKTVCC-------PSSV-SLLGWIWSRGTSPHRISALEAVPP------P--PTVGKLRSYIGSFKYLSKVI
>Palaemon_carinicauda_QUOF011655921.1_4844_4224
VNV-YLNQSFLIKKHSD-----GFRL-VTSFTD------TG------FSKLPPY-LMPDMDSTL-RLI-SRKYILSTDLSNAFNQIPLAKESMKF-GVAT--PFRGVSVYVRSAMGMPNSETALEELTC-VLGDLL----GQGVVVKLANDLCCGENTLDDLLSSWERFLMALQT-NLKLSAKKTIMR-------PSTV-NILGWVWRQSSSPHQLSTLATCSP------P----------------------
>Euprymna_scolopes_SRIE01002907.1_191047_190364
VAVKYVSPSFLVKKPNG-----GRRL-VTAFSS------IGQ-----YAKPQPS-AMSNIDSTL-RKI-GQRWIIKTDLTSAFYQIPLAKEPVKYCGVVT--PFRCMRVYTRCVMDMPGSETALEELMC-VLGELL----VERYVSKLTDNLYCGGNSIEDTLS-LHRVLTTLSLANL-LSASKTIIC-------PKQT-TILGWI--EGSGPHHIATLSFCQP------S--RTVKYL-SFIRAYKVLNRVI
>Limacina_bulimoides_SWLX011225196.1_756_298
------------------------------------------------------------------------------LTSSYNRIRL----NVFCGVHT--PYKGLRVYNVGCMGLPGVEIALEELTCLLVGDLV----KEGKVAKLADDLFIGGDSPEELLENFEKVLHRLSEANIKLSPTKTVIA-------PKSV-SILGWIWSSGQSPHRLSALSTCPQ------P--ETISALKSYIGTYRFLSRVL
>Limacina_bulimoides_SWLX010583483.1_402_1091
ITVENIHPSFLVNRPST-----KKRL-VSDFKS------IAN-----YCRTSPT-LLPDVETTI-RRI-SCEVVIKTDMSHSYYQLEMLPERKRYCGMHT--PFKGVHVYNVGVMGLPGVEAALEELTCLVLGDLV----KEGKVCNLADDLFIGGGSVKEAMETFKLVLHKLKENNLKLNPSKTVIA-------PESV-SFLGWTWCAGRSSHKLSALASCPP------P--ATVAALKAFIGAFRFISRVI
>Limacina_bulimoides_SWLX011392329.1_14_655
ITVEVINPSFLVKKSSS-----DMRL-VTDFGA------IAN-----YCHPTPT-LMPDVDSAL-RSI-AAKVILKTDLVDSYYGMTLSRKSMKYCGVVS--PMKGVFVYTAGAMGLPGTEVALEELTGLLFGELV----KQGKVVKLADDLFVIADNYDELYNNFEEVLGILAENNVKLSAKKTIIA-------PKSV-MVL-WIWNSGFSPHILSALSECDP------P--STSKALK-------------
>Eptatretus_burgeri_FYBX02010307.1_2956089_2956724
VCVEYVNPTVLIDKPGG-----GSQL-ATEFTD------VGR-----YNKLQLS-LMPCVEFTL-RTI-SGSYIIISDLSSVFLQIPLAKHSVEYCGVVT--PFRGIRVYSRSAMGMPDSKTALEELMCRVPGDFL----KAGSFEKIADHLFCGTDSHEELLNVCSAVLHVLDKSDLQLSATKT-----------SSA-TILGWVWSLGHSPHQVATRSSCHP------P--TTVKGLQSFVGTYKQL----
>Haliotis_rubra_QXJH01000836.1_298333_298980
ITVEYLNPSFLVKKANS-----SFRL-LPMWDG------IAS-----LNLRCLT-STPLCDKLL-R----GGYIITTDLSQAFYQIPLAKDSMRYC---------GVRVYTRCAMGMPGSETALEELMCRVLGDLQ----QEGIVVKLADDLYCGADTIEDLYLNWPRVLDKLKSNNLRLSQHKTKVC-------PTTT-TILGWIWSQGTSAYRIATLSTCAP------R--QTVRGLRSFIGAYKTLARVI
>Euprymna_scolopes_SRIE01006744.1_189505_189083
---------------------------------------------------------------------------------------------KYVGICT--PFCGVYVYTRAVMGLPGSEPALEQLMSKVFGDLM----IKG-VVKLADDLYVGTNTRMELNNVWEEVLLTLHENNLRLSSSKTICC-------PAST-EILGWRWTRGMYKPSSEYFGYLS-------P--ETIKNMRSFIGFYKFLSKVI
>Eptatretus_burgeri_FYBX02010468.1_441053_441598
VNVEYLNTSFLINKFGD-----GFQL-VTAFGN------VDR-----CRKPQPS-LMPDNDSNL-REI-GRKHIIITDLTNAFYPIPLSQESMKYCGVAT--SFHGVRVYARSAMSMPGSETAREELKCHVHGDLL----EWGVVAKRANDLYFGGASLDELLISWK-LLDALAV-RLNLSASKTTIG-------PSSQ-VV---------------------------------------------------
>Nephromyces_sp._ex_Molgula_occidentalis_SOZB01025284.1_37_549
-----------------------------AFSD------VSK-----YTKPLPS-LLPDVNMIL-R-I-GCKC------------------------TVT--PFRGIRIYIRCAMGMLGSENELEEFMCRVLGDLI----YESIVVKLADDLYCGANLPDELLEN-KRVLEALAANGLHLSPTKTCIA-------PKTT-TLLGWTWTQGKNNHRINTLSTCDL------P--TTVKGLRSFIGA-KIVARVV
>Halocynthia_roretzi_QRAM01000757.1_16432_15803
VTVEYPHPSFLVKMVG-------------------------------VAWLQPL-LMSDVIANI-RYC-GKRGGSILSLTD---QIFLTKSSLKYCGVVT--PFCGTRVYTQCAMGMPGSETALEELMCRVLGDLL----QEGCVTKLADDLYCGELTPDELPHNWEKVLKAVQSAGLHLSPRETIIA-------PLQR-TLIG-------VSHRVSTLSTCER------P--KNVHGLRSFIGAYKVLARV-
>Lytechinus_pictus_CM027102.1_17966567_17965902
VTVEYVNPSFLVKKPNG-----GSRL-VTAFAD------VGR-----YSKPQPS-VLPDVDSTL-RKI-GQKYIIASDLASAFYQIPLSRDSMKYCGVAT--PFPRHSLHLL-CYGYAGRDTALEELMCRVLGDLL----FEGVVVKLADDLYCGADTWQALCTTWSSPFSI----DYRLSKTTTILG-------PQSK-S---------SDNNFVNVLM-------------PFVKGMRSFIGAYKMLARVL
>Heteractis_crispa_JAABNW010000723.1_9154288_9153899
VAVKYLNPSFQVKKPNG-----G-------------------------HQPQLS-LLLDVNSAL-RHI-GQKHIVKTDLTSAF-QIPLAQESMKYCGVAT--Q------------GCACTSALLRECLARVLGQLL----QEGSVVKIIDDLFYGCKT-----------------------------------------------------------------------------------------------
>Architeuthis_dux_VCCN01005964.1_1914488_1913856
ITVEYLNPSFLVKKPIG-----NKRL-VTAFGE------VGQ-----YARPQPT-LMPNVNQVL-RTI-GNKYLVKTDLTSAYWKMPLKRSSMKYCCVVT--PLRGVRVYDRSAIGMHGTETAQTHVPSRLIVRCA----QNNTISRC-----------RITRESLEGCTFALSSNGHRLLAQKRVCC-------LAAA-TVLGWIWSQGTSPHRVSALATVDV------P--TTVGQLRSYLGSFKFLS---
>Ostrea_lurida_CAJDSM010147473.1_10934_10248
ITVEYLNPSFLVSKSNG-----GHRL-VTAFED------VGR-----YSKPQPS-LMPDIYSTL-AHP-MEVF----DCYPNQCLLPKSRSPRSRNTVLS--PHSKVECTPRCAMESSAVRNFLEELMSRVLGDHL----QAGFVSKLADDLILWRKHPAELL-NWVSVMMALDACGLRLSATKTVIC-------PRST-TILGWIWRQCRSPHKISVLSTCKL------P--DTVQGLRSFIGAYKMLSRVL
>Morbakka_virulenta_RDPX01000137.1_499333_499833
VAVEHVSPSFLVKKPSG-----AYRL-VTAFTT------IAE-----YSKTLPT-VMPTVHETL-RNI-STNYIMQLTFVTQF---------VRFRWTRT--PFKGLCVYVVSAQGMPGSSEILEETMCAILGPLI----QEGCDA-IADNLYVGGEGIPNLFSNWSKTLERIRSSNLTLKSQHNRYC-----------------------------------------------------------------
>Eptatretus_burgeri_FYBX02009688.1_395312_394626
IHMEYLNPSFLVRKPSG-----GRRL-ITFFGE------ASQ-----YSNPQPS-LMPTIDSVL--QI-AKQCIFTTNLTKAFYQI-LSHDSMKFCGF-T--PYKGIHI-TRSATGIPSSETCLEELLFRVLKELN----QEGCIAEMAYDLYIGGDTPESALNNWHQVFPASQQNNLLGGEDCYLPK-------VNNS-TGMDLVWNIKPSPHKVASLATVEP------P--ETARALWPFVGAYKVLSQV-
>Eptatretus_burgeri_FYBX02010700.1_811865_811257
VRVEYLNPSFLIRKPIG-----GSRL-VPCFKE------VAQ-----YSKSQFS-LMPNVDRLQ-NGS-STQTL--TPSTRSCYLI--TRSSV----VLP--PHIKESVSTGQRWGCLAQRLASSNSCPESWEELF----QEGCITKMADDLYIGGDTPESAVDNWCRVLAALQQNNL-LSAETTIIC-------PRST-TVLGWLWHDRTSPYKVANMSSVEP-----------------------------
>Ostrea_lurida_CAJDSM010004777.1_9089_8520
------NPSFLVKKNNG-----GFRL-VTAFSD------VVD-----TANPN---------------------LLSSQMTPSYDKLPTGSQTLQKLSSKY--PFTGVRVYTRAAMGMPGSETDWKNHAG--FANLW----RRG--CNVSDDLYCGGDSPKTLLHNWTRVLQALSDCGLKLSPSKTIIA-------PKST-TILGWIWECGSSPHRVAPLVSCKP------P--QTV-----------------
>Epinephelus_coioides_UNPE01000331.1_5262566_5263057
ITVEYVNPSFLLKKPGG-----SFRL-VTVFAD------VG------YSKPQPS-LMPDVDIHM-HQV-GSTVGSSRPL----------RVSVCMCGVLW--ACRGPR-------------QGPEELKCRVFGDLL----EQGHMAKVADDLYCGADTLEDLLAVWRRVLSALQRCGLNLSCHQDHCC-------PCT-------------------------------------------------------
>Acropora_gemmifera_BLFF01000460.1_908_297
----TLVERLIVTKRNG-----GFRL-VTAFTD------MGR-----YSKNQPS-LMPDVDSTA-LKI-TCKCIIVPEVNEALY----LGYTLQRCSCNP--RFDGLGV---ANVPRPGSSSRLR---CLVLRWKH----SSGAPYQLA------------------KVPSALDRCNLHLPA-KTISC-------PAST-TILGWIWSQGLSPHRVAALAYCKP------P--KNVRGLRAFIGSYKVLGRVL
>Eptatretus_burgeri_FYBX02010199.1_331233_331895
VCAEYGHPTFLIKKPSG-----GSRL-VTAFRD------VGH-----HSKTQP--LMPCMEESI-LRI-IVSYIIVSDMFQAFFQIPLEKHSMKYCCCIL--WYSCLCLVCRRHARLRNCTGGADASCSRFI---------RGWMALLPKSRHSMVQIYLEELKVWSAVLHILDKCNLQLSSTKPVIC-------PKST-TILGWVCSLGHSPHQVANLNSCHP------P--TTVKGLRSFGGAY-VLVHVL
>Phoronis_australis_NMRA01000071.1_61681_61256
--------------------------------------------------------------------------------------PMCHSSMKYCGVGT--PFKGIRVYTRCRDQRLVSRSSCPEFW------VI----SFSKIGSLKSQMICG-SSPDQLLQRCRLVLQALRRNNLRLSAKKTVIC-------PNST-TVIGWKWSQDSVIIR-SQLSSVEP------P--TTVFGLRSYIGAFKMLSRVL
>Phoronis_australis_NMRA01000424.1_102124_102756
VTVEYLNSSIFVKKSNG-----GCRL-VTSFGE------VAQ-----Y-KSQTS-LMPNVDSVL-RDI-AQKFLVVSDLLQ-FYKIPLSQFSMKYCDAVT--PCKDIRVYP-CRHGMTGSGTCIQEMISRILGDLI----QE-------DDWQVFGSTPHEALQNCRRVLPSI----------RTFTC------LPERS-FVLSYLVRYGSSKQASQGHSRVFI------V--SPNHGLRSYIGAYKALSHV-
>Acartia_tonsa_LS043037.1_14578_13895
VIPTHIHPCLLVPKENG-----TFRL-VTDFRS------IQN-----KILQLPC-VMPTVADAM-KDL-ASNFHIELDFSSYYWQMAIPREDSEKLAVMH--PYGGLRVYTVLPQGLRNSAEWGSEILARIYGDMI----KEKKCTRIADQVYILGNSLAELNGHLKEVLTRARKAGLTFKPSKVVIC-------PKTT-VILGWKKIDNETEHVLSPLSLAEP------P--STVKKMRGWLGSYRQISKTI
>Acartia_tonsa_LS060320.1_4387_3677
IQVKKVSPSFILQKARD-----DIRW-VVAFNN------LND-----DLLPKPS-KQTSGRNVL-TFI-AKKFHIHADLFNSYFQIPIRKQDWQWLGVRT--PFRGVRVLTRAGQGLLNSETELDELVSRVLGDEI----LKGFCYVERDDIIVGGDSIDSTIENWNTVLTKLNDNNLKVAASKVKIF-------SKDI-EVFGHRIIDGKSDHILTSLGKSDQ------L--ITVKQLNSWKGLYKTL----
>Acartia_tonsa_LS065053.1_3520_4224
VIIQHVSPCFLRKKQKS-----DVRL-VVNTTE------LSK-----YLKNIPT-KVTKPNEVY-AAL-SKKYIIKSDLYQGFFQNKLHHSAYPWCAIQT--PYGGMRYFKRSIQGLVGQTEEQDELLSKILHEHL----KNGRCVKIADDIFAGGNDIDEAIDNWSLIMETLHKNNMKISPEKTVIF-------PSKV-DILSWQWKEGGSPHRKLALENIED------L--KTVKDIRSWIGLYKTF----
>Acartia_tonsa_LS070959.1_3563_2856
INVQYCSPSFLVRKQKD-----DVRL-VVNFSK------LNG-----FLKNIPT-TVTKTKDVF-TQL-GKNYIITMDLQSGFFQNHMSMTDAEWLGITT--PFGGMRFLKRSGQGLIGQSEELDELLSKILGDEM----KEGKCCRIADDIFVGGTDQMETINNYKEVLQKFQAANIKISAGKTKVF-------LKSV-DILGWVWKQGGSPHRVNALKNTTD------I--NNVKDLRSYLGLYKTL----
>Nephromyces_sp._ex_Molgula_occidentalis_SOZB01002115.1_6574_6897
--------------------------------------------------PPPS-QVTKVDHIL-QFL-ANNF-IKTDMTSHNKLNNLK------LGVTS--PYKGIRVYTRAAMGIPGSSEHLSTVITRVLDHMM----KESCVTRLADDIYIGGDSIENLYTNSASV------------------------------------------------------------------------------------
>Nephromyces_sp._ex_Molgula_occidentalis_SOZB01021611.1_1133_1573
--------------------------------------------------------VPDVGAVP-RQI-DSR-IITTDLSKAFHQMPLSV-SMNYCDVST--TF-GTRVHV--AMGMTGFKTALEELMSRVLGDLL----QRGHIAVLAGNLC--GDNLSKLHADFKKLLKGMQKAGLSVSAHKTIIC-------PRQT-HIFGFIWQERQSKHLI-------------------------------------
>Argopecten_irradians_irradians_SAYR01061609.1_35554_36147
VCVEYVNQLFLVNKKRA-----AITY-VCRLN-------------------------------L-TVS-CQEVYDRTDLT-FFYQIPQSHDSLKYCSVVT--PFKGVHIYVRSAIGMP-SQTALEELTYRVFEEFV----ESSFVAKVADDLDMGATHLRNL----HRI----------FTATKTIIA-------PQQT-TILGLIWRLGT-PHRLATLLSCNP------P--PTVFDQR-------------
>Sinonovacula_constricta_CM017555.1_17465404_17464952
---------------------------------------------------------------------------LTDLTSNFNRIPLSKDSMKYCGILT--PYRGVRVYT-CATGMPVSETALEELIRAC---------TRGMRFKAGRLLVLWWQHTNITHGKMETCIGSFYQAGLCFSPHKTIIC-------LKST-TILGWVWSDRSSTRRMSILSTCPI------P--GT---LRSFIGANKVLGRVL
>Haliotis_rufescens_QGMO01000007.1_6445204_6445566
-----------------------------------------------------------------------KLIIITDVTKAYYHIPLDGRSMKYCRVVS--PFKVVRAFARCAMGMPGWESSFEELMCRVFGRSV----A-------------GQRSASSSFRELGQSPFKLHRCVCRFVFHP-----------PKQY-LVLSWKWRQGSDPH---------------------------------------
>Limnoperna_fortunei_NFUK01003095.1_68959_69477
------KPVLPCKKTSG-----GHRL-VTAFAE------VGR-----YSTPRPP-C--------------RTWTPYFELLLCVSQISLLQESMKYCGVVT--PFRGVRVYTRCAMGCQDPKQHWKNCVDRTAPWLI----SRRLVLRRGCVLTL--------------------NLGTRLSDAKSLIC-------PRSI-CFLACVWSQGISSHREATLAS--------------------------------
>Haliotis_rufescens_QGMO01000214.1_519575_519072
VTVEY----FKWRKSSG-----YF------IGE------IGQ-----YCQLKSA-LIPTVDSVQ-KEI-EKKFTIKIDLLKSFF-IPLLHNSMKFCGKVT--HFKGIRVYTCCTMSTPGSESYMKSCVGRVSSWQM----IYFAVASRRSSL--------------QLVLGALTILYLQLSVSKTVIC-------PV--------------------------------------------------------
>Eptatretus_burgeri_FYBX02006969.1_2444106_2444531
VTVEYLNPSFVVNNPNG-----GFRL-VTAFAD------VGR-----YSKPQPS-LILDVNSIL-CKI-TQKGPM------PFTRFHW-------CNLTV--EWSHPTKVIVFTLDLPLAYLD-PKLPLRKHSIFR----GRGGVIKLVDDLYCSCNSL-ELIHNWK--------------------------------------------------------------------------------------
>Scyliorhinus_canicula_NC_052146.1_65721228_65721677
-----------FWRKSN-----GFWF-VTAFAD------IG------LSKSQPS-LMSVVDSTL-CKI-AQEHIIATDLTNAFARFQ-----------------SHDLQSTVYKLNLPWACLN-LKLSLRIHGIIQ----GRA---ELTDDLNSNGNSPDELLRNWQCELHVLSQC-------DMCLC-------PDPS-VLLGWIW------H---------------------------------------
>Lamellibrachia_luymesi_SDWI01001008.1_63597_64139
IMVEYLNPSFLVKKSNG-----GFRL-VTTFAD------VSRN---PLFSPTLS-LLQNGSTSL-SRI-LQM---------PFTRSRCP------VSPTV--ELRHHFMECVCMQRLPWACQD-QRLLSRNWNYLK----KEGIVTKSADDLC------------WRWVLQALDKCVLNLVASKMVIC-------PR-A-MALGWTWCLGTSQH---------------------------------------
>Euprymna_scolopes_SRIE01018863.1_149558_150106
VAVEYVSPSFLVKKPNG-----HC-L-VTAFSS------IG------YAKAQPS-AMQNIDPTL-RKI-GDG-------------------------------LSKSTSLVPWQRNPDIVALS-PLSEACVHNRIR----NNSGV--LVDDLYCGGNSIEDLLSVWHRLSSQLSLVNLRLSTSKAAIC-------PKPS-LLSEGS----TNNHLC-------------------------------------
>Porites_rus_OKRP01003592.1_21542_22195
IIVEYLNPSSLV-KPSG-----GQFP-VNAFAD------VGR-----YSRPQPS-LMPELDSTL-RHI-CQK----TSLRQFPAPSTRSRNSMKYCEVVI--PFRA-----RSAVDMPGSETALERTSVPRSRSLA----GTG---RHCDRPLLRRKQPTQTPSEAKSVTGATQVQSLSFFVE------------DHQS-PVHNGTWMGLKSPYGVAALDAC-P------P--NTVAQMKSFIGAFKVLSRVI
>Scyliorhinus_canicula_NC_052158.1_147654025_147654525
IPVECLNPLILMKKLNW-----GVQL-VRMFTH------ARR---------FKL-TQDGPMKAH-H----------CHRSHLPNSIGAT-----FHEVHT--LHRSAC--TRSTMGMPGSETARKELIYV-LGDLP----VEGMEVQHADHIYCGGN----------------IPEEH----LRTLKW-------PL-----LTDD-----------------------------------------------
>Scyliorhinus_canicula_NC_052163.1_80771150_80770773
ITVEYLNPSFLMKKPNG-----GFQL-VSIFTH------ARYH----IHSLMDL-WHGFPVGTY-H----------YNRLDIPLAVSFI-----YYGV-T--PYKAVCVYNRSAMGMPGSKTALKELTRC-PG------------------------------------------------------------------------------------------------------------------------
>Montipora_efflorescens_BLFP01004172.1_519324_518758
VTVECYNPSFLVKKRDS-----GYCL-VTTFAD------VIY-----LSSLSPQ-LCPMLMPTY-AK--------LSNTSSPLIQVPFI-----KSCHNT--PFHGVWVYACSVMGMPGSETALEELMCLFMSTLS----MKELSPKITDDLYCASNSLAGLLHNWNQVLQALYPHASSGSPLQKLPT-------PN-----LSRHWNSGTS-----------------------------------------
>Haliotis_rufescens_QGMO01000214.1_691706_691182
VTVEYLTLSFLVKLNE-----------SNCLGS------FSK-----LSNPPSH-L----NIVL-SHL-LREYVCI---------------------------------------------HAVQEQDPRFAESLD----MSLRTVKIANDLFCDGDSPEEVIHNWSHVLAALNEIYLRLTTTKTVIC-------PHST-TLFGWIWSHNSSPHRIASMSTVGL------P---TVQALWS------------
>Argopecten_irradians_irradians_SAYR01037756.1_148363_149055
VSVEYLNPSFLVKKPNG-----WFQT--------------GHS---IRCRVQTS-TV----THC-RNV-DSHFVKSLNGNSSPWQISQRARTLSFCGVVT--PFRGVRVICSISDGHAGSENLGTNVPCR----LC----PRGHRRRNSPMTYIVEET--------------------RLMSFKALTC-------PAQS-ELLG-VAVRIALPHRVATLSTCSA------P--PTVSALRSFIGAYKVLSRVI
>Eptatretus_burgeri_FYBX02010504.1_188578_189285
ISEEYLNPLFLV-KSSG-----GFQL-VTAFAD------VGQ-----YSKPQSS-RMPDIYSTL-QHI-SGKY-ITTDLINAFYQISLLKASKKYGGVAT--PL------LRAGLCTIHGYAWIKEFRV----DLL----GTWKPTRGRDGQTCGPTRIVQQLETQRQLSRKLQYLNFKLDLELLAYM-------KCIM-TLAHVMYSPNSSPHHIVTLASCSM------P--VNVSGLHSFIGTYKFLAFML
>Eptatretus_burgeri_FYBX02006116.1_56731_57297
----------------------------------------------------PS-LMPEVDPTL-QQI-GKKYIVTRDLTHTFFPYQGSQNTV----VST--AFCGIRIDSRSAMGTPFLETASEELMCRMLGHSL----EE--------DIWLNSLTISVALLKVSTTCST-GDYSYRLF-KQTTPH-------PTST-MVLG-IWHQGSWHHCIATLSMCSP------P--KNVCGLRSFTRAYKVLA---
>Tenualosa_ilisha_PYXC01001496.1_161282_161800
-LTACLNLSF-IRISNG-----DYCL-VTVLID------AG------YSKPQS----PYLMWTV-RYV-KCMETPDSDRLDTFYQLPLAHKSMSLLWCCY--PLSCPCV-VRSGNAWNCDRTC--KLMCRVLADLL-----AGVIAKLTDDLYCGNNSPEELLNNWSSVLQALLRSNLRLSAPKTVVN-------P---------------------------------------------------------
>Morbakka_virulenta_RDPX01000127.1_103209_102586
-LVQSMLPSFLVMRPID-----ELHF-VTIFNN------LEQ-----LCIVQTS-SISCNDVTR------NSFLLNMILPNDFYQMPIAKTS-PYLAAAT--PYRGLCMYLCSARGMTVSTECLQELKSCAFGNF-----QEDLVALISDNLIFG-NIIVDLLCNL-HILKHMRDNNLTLSSSKTHNS-------PKVT-VIPGWQNLEACS-HTISAFSYV-S------L--KTCTATAFF-----------
>Morbakka_virulenta_RDPX01000018.1_1265432_1265896
-------PSFKNQRRDR-----GYRL-VTSFGE------VAR-----YFK-----LMPDINFTL-RRI-GQNHLIKLSHRHSYF--PNNLNTPKYS-------------YIKAWIDCPGAYVTWQSASRRY----------------VADGLCCGGKYPFELLQNLKSVLSALRTADPTLLAHKTVIA-----------------------------------------------------------------
>Euprymna_scolopes_SRIE01031495.1_193041_193616
ITAEYVSPSFLIAKSSG-----CHRL-VTAFTE------LGE-----YTKLM-------ISSNI-LLS-SNSKVINKDIFRPWQNMHLY---------TL--PW-SIDIYQSGLPRLTRFRTNVQSL------RRF----DESMVAKLADAEHV----------------------RITVLRTEFQII-------PIKN-YLLSDIDRNGEG-YTHNTLAFCDP------P--ETIKKKRSFIGSYKLLIKVI
>Haliotis_rufescens_QGMO01000884.1_275563_276246
ISVEYLNPSFLVKKSNG-----GFRL-VTAFTD------VGR-----YSKPQPS-LMPDVDSTL-RQI-AAKYIITTDLTNAFYQIPLSRGSMKYCGVAT--PFRGVRVYARSAMGMPGSETALEELMCRVLGHLL----KEGSVAKLADDLYCGGNTVDELLNNWRRVLQALQFNGLKLSAAKTTVG-------PSSV-TILGWIWKNGSSPHRISTLSSCTR------P--STVKGLRSFIGAYKVLARVI
>Sardina_pilchardus_UIGZ01018927.1_526_1209
ISVEYLNPSFLIRKQNG-----GYRL-VTAFSD------VGR-----YSKPQPS-LMPDVDSTI-RQI-AQRHLIATDLTSAFYQIPLAQESMKYCGVVT--PFRGVRVYVRSAMGMPGSETALEELMCRVLGDLL----QAGVVAKLADDLYCGGNSPEELLNNWSMVLCALQRSSLRLSASKTVIN-------PCST-TVLGWVWSQGKSPHRVSTLAACKP------P--KTVGGMKSFIGAVKVMARVL
>Cer7
TEGIHYNPHSPVLTPQT-----KCRV-VIDGSAHFKNPSLND-----AIYQGPT-ILPDSVDT---RFRSGKTVLLADVEKAFLQVHLNESDRDVTRVLWPPTLRV-LRFTRVLFGLNVSPFLLGATILFHLDTIARN--------LYVDNLIIATDDDSEAMFKYNKVKTVFNGLSMNIREFQSNDQSFTDLLDECEV-KVLGVKWSTKTDQSRRTVSSAIPMGLLV--PLLLPLKLFQRKL----------
>Mabel
EVGIHYLPHHEVITPNT-----NLRI-VYDASAHCKGKSLND-----VLYRGPI-TLPDLVGVL-LRFRTMKNVIIADVEKAFLQIELHPTDRNCTRFLWPVNVSC-YRFQRVPFGIVSSPFLLSATLNYHLEELRKN--------LYVDNIIIPTKGTNEALSNYKEIKIIFNEASMNVREFLSNDQEVNEKLPVQSIKKILGLNWYHKQDITKRIILQFVPLGFIV--PILIRFKLFLQTL----------
>Tas
TFNVHYLPHQAVINPHT-----KI-V-VFDGSSKSRGKSINE-----AIMRGPV-LLPNLGGLL-LRFRSMPIAIIGDLEKAFLQVALNKPDRDAARFLWSPSL-V-FRFARVPFGLNASPFLPTATIKTHLDEIWKN--------IYVDNVLISARTTKEAFNKFESIKKLFEDARMNIREFLSNDATFNKTIPERNA-KLLGLRWNTTADYTKRQLLSYIPTGHIP--PLFTPLKVILQ------------
>Hydra3-1
SIGVHYLPHRPVCRKDT-----KVRI-VFDASSTLSGPSLND-----CINAGPS-LATPLFFIL-LRFRANKYAFIADIEKAFLQIALDKNDRNYLRLIWINNLAT-YRICRVPFGVTSSPFLLNATLIYHAEKLLQS--------LHIDDLISSCVTIEEGILFFNKCKDILKEGGFNLRKFESNSSAFEKQINGDNT-RVLGLKWNKTEDSTKREVMSFIPIGLIN--PVVVTCKNLFQRI----------
>Cer10-1
ADDKYYTPHRAVIKETT-----KLRI-VLDASSPPGPPSLND-----CLYAGDN-LVTPLYGIL-LRGRIYPYVVVADIEKAFHQVRLPTEFRNASLFLWPPTICT-YRFTRIPFGVASSPWLLAASILHFLDRVREN--------LYVDNCLIGTFDKSEITEIIKNSKDIFMKMKMNLREYVTNSEEHMVAIEVEVI-KLLGCEWDSHEDITKRQVASKMPLGLIT--PLIVSFKRLMQNL----------
>Spirobel
RPGTWYLPHHTVLR-ES-----KCRI-VFDGSAQFRNDSLNR-----QLDPGPP-LQKDLVQIL-LRFRRFRVGLQADISKMFLQIGLHEKDRDVTRFLWQETPRI-FRFKRVCFGLTCSPFLAMSVTRHHALQVLEN--------MYVDDIVFSVDEDDVARETVRQLVSLMKKGGFHLTKWVSNLSTVLADVPSETS-KILGIVWDSANDETKRQLISVTPLGHLS--PYLIKAKVLFQKL----------
>Pao
TENTWYLPHFAVVN-PE-----KLRV-VHDAAARTRGVALND-----MLLKGPN-LLQSLPGVI-MRFRQHNITATADIKEMFIQVKLRPEDKDALRYLWNKPPEE-NRMTSLIFGASSSPSTAIYVKNLNAQTIQNR--------HYVDDYLDIFKGLKDAVLVTTDFRRKHERKPTSKTFWIDSEI-VLRWTRTEER-RWLPTKHNVADDVRWTEFLRQR-------------------------------
>Ninja
RSDLWYLPHFSVEN-PG-----KVRL-VFDAAAKVGGTSLNS-----ELDKGPQ-HYKPLPAVL-FHFREGAVGVCGDIKEMFHQVLIRPEDRCSQRFLWERDPDV-YEMNVMTFGAACSPSAAHYVKTMNALAITDY--------HYVDDYVDSFATESEAISVSTRVKEIHKDAGFELCQFSSSSPTVETALGP-GE-KILGMRWQVATDDTKREYLSLVPLGFLC--CLMVTAKLLLREI----------
>Cubel
DRDVWYLPIFVVTN-PG-----KLRI-VWDAAAEVRGISLNS-----VLLKGPD-QVTSLVDVL-LRFREYRTAVTGDIKEMFHQVRVHLDDQHCQRFLWGSTPSV-YVMQVMTFGASCSPSCAQFVKNINAEAIIND--------HYVDDMLSSVETEQEAIKLASSVRDIHGQGGFEIRGWRSNSKAVLAALNSQTE-KVLGMWWDSSTDTTKKEVVRVLPLGLLA--NVLMFLKVLIQEI----------
>Tamy
TPGTFYLPHFAVVH-PK-----KIRI-VFDAASRYEGKSLND-----ALLPGPD-LLQSLFGVL-LRFRQGPVAVVADIKEMFLQIKIREQDRDSLRFLWASKPRE-YRMTSVIFGAASSPATAIFVKNRNAEAIVRN--------HYMDDYLQSFATIEEAIDTAATVDSIHKEAGFELRQWASNEQRVLDGLQREEE-KTLGLRWLIKDDATKREVTSAVPLGLIA--PLLIKGKRMLQDI----------
>Sinbad
RDACWYIPHHPVIN-PG-----KLRI-VFDCAAVYQGFSLNN-----QFLRGPN-TVNSLFGVL-LRFRLGNIALAADIEEMFLQVRIPRQDRGAFRLLWKRTAKE-YCLTVHPFGAVSSPFCANFALKKTVDVVDNS--------FYVDDYLASIDNVQDAIELAKTLGLLLRKGGFRLTKWISSCLQVLESIHPETE-RTLGLFWNTMVDSTRRGILSSVPLGLLA--PFILPMKQLLQRL----------
>Saci-6
RDACWYIPHHPVIN-PG-----KLRI-VFDCAAVYQGFSLND-----QLLRGPN-SVNSLLGVL-LRFRLGNVALAADIEEMFLQVRIPRQDRGAFRLLWKRTAK------------------ARVSLLKVQTI-------------------------------------------------------------PRLE-LTAA-------------------------------------------------
>Kobel
KKGEWYIPHHGVYH-PN-----KIRV-VFDCAAKCDGTSLND-----VLLPGPN-LMNDLKGVL-MRFREFPVAFASDIECMFYQVKVPESQRDLLRFLWDQKPKV-YRMAVHLFGAVSAPSCANYSLRRTGITLHNN--------FYMDDGLKSVENVEQAIQLVKELKALCKEGGFNLTKWSSNEREVLREIPLDTE-RTLGVLWNAETDETRRSMLSEVPLGFIA--PLLIPAKSVLQEM----------
>Zebel
KSNSWYIPHHVVHH-N--------RI-VFNCSFQHQGQSLNS-----QLLPGPT-LGPSLLGVL-LRFRQHAVAVSGDIKGMFHQVRLLPKDKQVLRFLWDREPDI-YEWQVLPFGTTCSPCCAIFALQHHAQIVENS--------FYVDNCLYSTPTAKEAKDVVDGLRQLLAEGGFDLRQWACNVPSVIQHLPAEQE-PTLGLRWNCLNDSTMRNMYKTLPLGFII--PFTTRAKVLIQDL----------
>Moose
DAACCYLPHHPVFKETT-----KMRV-VFDGSAPSTGHSLND-----ALLVGPV-IQDDLLSLI-IRFRKFQVALVPDLEKMYRQVLVHPEDRPLQR-----YGGA-YELRTVTYGLAPSSFLATRTLQQLAETLKKQ--------LYMDDLIAGSNSVDGAIQLREELSALAQRGGFTFRKWCSNSLAVLSDVPAETI-STLGICWEPEIDTTMRTILSMIPLGLIS--PVIITAKVLMQSL----------
>Max
-NSSYHLPHHAVVKPET-----KLRV-VFNASSPANGISLND-----ILHAGPV-LQSDLTIQV-LKWRYFQYVFSADITKMYRQIWVDPKHTPFQRILF--DIRD-FELKTVTFGVNCAPFLAIRVLQQLAEIIQQH--------MYVDDVLAGANSVNEAQSSIRELQAALSASGFPLRKWTSNNKSVLKDVPAETA-KTLGIRWRAKSDETKREVLSQIPAGWLA--PFIIRSKIFMQEI----------
>Nabel
---GFYLPHHGVPKLDT-----MLRV-VFNASTPDGGCSLND-----CLLVGPT-IQDDLITLL-LRFRTHTYVILADIEKMYRQFLVRDSDRKYQKILW--FIRE-FVLNTVTFGVAAAPFLAIRCLHQLADILKRD--------MYVDNMLTGTNSVEEARSICTQMTQVLRTAGMNMRQWAANDPNILSDIESKTL-KTLGIRWRAKTDSTKRKILSEIPLGLLG--PIILFAKKIMQDI----------
>Roo
SDEKYFLPHQAVIRDST-----KLRV-VFDASAKTNNKSLND-----IMWVGPR-VQKDIFDII-IKWRKWEFVVSADIEKMYRQIKIDNNDQKYQYILWE-KIKT-YKLTTVTYGTASAPYLATRVLVDIA-IIRND--------FYMDDLMTGADSVEEANKLITLIPHELQKVGFNLRKWISNNSKILTTVEDTCV-KTLGLKWEPQKDLNKRVVLSTLPLGWLA--PVTVSGKLFIQKL----------
>Bel
SPDCFYLPHHAVIKLDT-----KCRV-VFDGSGKSSGVSLND-----RLHIGPP-IQRDLFGVC-LRFRQHQYVLCADVEKMFRGIKVFKPHTNFQRIVWE-PLLH-FRLLTVTYGLAPSPFLAVRVLKQLADALLHD--------AYVDDIPTGANTFEELMILKDELIALLDKGKFKLRKWSSNSWRLLKSLPEEPV-KVLGIQWNPGKDVTKRELLSQLPLGLVA--PVTVLLKLIFQES----------
>Tribel
TNNNYYFLHHPVVNDKD-----KIRV-VFDGSAQDCGLSLND-----CQMVGPT-IQNELLSII-LRFRKYPYVLTADIEKMYRMVLMHPDFHRYQRIYWE-EMKT-YELTTVTYGTSAAAFLAIRCLYQVALVIEND--------FCVDDLMTGAQSMEAAMELKDRLCKALNQVGFNLTKWRTN----FDHVPEETS-KKLGTLWNSRQDTTKRVIISEVPLDLLG--PVVIKAKILMQKL----------
>Purbel
YKGVHYISHHAVIRPDT-----PLRI-VFNSSAIYKGHCLNE-----YWKKGPD-LLNNLFGVL-LRFREHPVAICADISKMYHRILIPERDQHVHRFLWEKEPDV-YMMKVVTFGDKPAAAMAQIGVRLTAEILKRN--------IYMDDICDSVETEDTAKKRIAEVDELLEAGGFKVKGWQSNKP--LDGGNKQEE-KVLGVVWERHNDTTKRKILGKVPIGFAA--PIIIKAKTGLQKL----------
>Suzu
WTGIWYISHLIAPNPHT-----PVRL-VWNSSQRFKGVSLND-----LLLKGPD-VLNQIRAVL-LRFRSGVYAAIGDVRKMYNSVWLEDREVHLHRFLWE-EIQE-YAVTRVNIGDKPAGCIAQLAMRETASVLHRN--------AYVDDILTSHNDLKQLQATTKGVEDILKAGGFALKPWVFSGQSRGDHIDRQDN-KALGLGYIVKEEKTRRELLSQVPVGLVA--PVKQKGAILVRRA----------
>Gabel
WTGVWYISHLIAPNPHT-----PVRL-VWNSSQKCRGVSLND-----LLLKGPD-VLNSIRAVL-LKFRRGGFAALGDVKKMYNSVWLEDQEVHLHRFLWE-ELAE-YAVTRVNIGDKPAGCIAQLAMRETANVLQED--------SYVDDLLTSHDNLDQLKVITGNVEQILKAGGFELKPWVFTGQSRRESSGNDDN-KALGLGYTLEDDKTQRELLSQVPIGLTT--PVKQKGAILVRRA----------
>NonLTR_AAA97394
----MCRRTILIPK-KG------DRGDPSNYRP------ITK-------------VMPLDRAMV-AQKKHSLSVAWLDYRKAY---SVSHERWAINSVNI--PRSV-QLTLKIFQGDSLSPTLFVLCIAPISYALNKG-GYGFEIGFYMDDLKLYARTPAMLDSQIQVVSEVSEAMGLHLNLSKCAKAHYAIPILGLRS-TYLGVEQ-RLALKEFEDKFM-------------DRAETIFASE----------
>NonLTR_BAC82595
----ITGVTYFLPK-DQ------NTKNPAKYRP------LTK-------------VITID-AVI-AKKQRNLDMAYIDYKKAY---SVPHSLKVLQLYKV--DGNV-IKLMQIFQGDTFSTLWFCLAMNPLSRTLNQK-EISTRITFFMDDLKLFAETVQKMHHLLKNVQGFSNKMEFGIGKCRSIHLHIRHMVQGETY-KFLGFLQLRGIKKELQDKFL-------------HRVSCILKSF----------
>NonLTR_ABB04052.1
----LCERLKLLPK-SG-----------GRWRP------IAV-------------LLPMK-AIR-KRTHHLLTV---DVRNAF---SVPHSLFALRRAGV--VQPT-VAYIEVPQGDPLSMAMFCQSLVPVETYLGQY-A-------YADDLVIASEEAIPIDTVKSDAQSALSRIGLTVELSKCS------------S-TQAGLAQ-GLSLHD--------------------RLRLLSA------------
>NonLTR_I38588
-----YESIILIPK-PG-----RDTTKKENFRP------ISK-------------ILHSI-NVI-AKDKNHMI-ISIDAEKAF---KIQQPLKTLNKLGI--DGTY-FKIIRTRQGCPLSPLLFNIVLEVLARAIRQL-KEEVKLSLFADDMIVLENPIVSAQNLLKLISNFSKVSGYKINVQKSQAFLYTLPFTIASK-RILGIQLTRDLLKEKWKNIP-------------CS-----W------------
>NonLTR_QQA03726.1
------TRTTMIPK-EG-----KDASLLANWRP------LTR-------------CVTLD-SVL-AKCGGGVVAVQLDISKAF---TIPHCATALLNKGL--PPFL-ANLVSVKQGDPLSPMLFNLIMEPMINELESK-DEETQISVFADDLILLASDAPKAQVLLSTVHRYLCNLGMSLAASKSFAFQVTIPFAGPVD-RLLGVSVTRANLTEVLHKL--------------CRLALKPW------------
>NonLTR_BAA25763.1
-----TQRITLLYKGKG-----ADRESLASYRP------ITK-------------AIDHL-EEI-ATHQPGVQ-VFLDFEKAF---RLDRAERCMAAVGF--GPGV-QRWVHVFQGSPLSPLLFVLAMAAHARMLAGL-GEPAPV-MHADDTSVHARTPGMLSCWGPSVGLHCAATGARLQRSKSQALGLAVTFAASSD-GVLGIPLSTQIIEKVEARI--------------ARWSGFRLSL----------
>NonLTR_AAZ15238
------HVVSPIFK-KG------SKYDANNYRP------ITR-------------LISST-SRI-ANKQQFVDVIYFDFRKAF---TVPHNLLKMRRIGI--DERC-CVWFEVPQGSVTGPFLFLIYINDLLGLFP----PNVHVTAFADDLKITGSDP-LMQRSIEIVEHWCDIWRLKLAENKTAVMHYGGSPITPHR-SFLGILVDDQHINLIAYSAK-------------LKSRQILKTF----------
>NonLTR_P21328
------SSIIMIHK-TG-----KTPTDVDSYRP------TSK-------------LIPVV-NFA-ENKEYAVGA-FLDIQQAF---RVWHPLYKAKRL-F--PPQL-YLVVKVPQGSVLGPTLYSVFASDMPTHTPVT-EEDVLIATYADDTAVTKSKSILLQEYLDAFQQWAENWNVRINAEKCANVTFAGRLIRHHQ-AYLGITLDRKHITNIQQAFR-------------TKVARMSWLI----------
>NonLTR_P16425
----KCRVVSLLKG-PD-----KDKCEPSSYRG------ICK-------------IMCVK-SSV-A--QYVLGT-FVDFKGAF---NVEWSLSRLADLGC--REMG-L--WQCPQGSISGPFIWDILMDVLLQRLQ----PYCQLSAYADDLLLVEGNSRAGAQLMSIVETWGAEVGDCLSTSKTVIMLLKGRNL-----PYLGITVSEGHI-----------------------ASRVL-------------
>Retrofit
KGQNIIGCKWVYIKRKGTLDRYKARLVAKGFKQRYG---IDY-----EDTFSPVVKAATIRIILSIAVSRGWSLRQLDVQNAFLHGFLEQQPPGFESSSK--PD-YVCKLDKALYGLKQAPRAWYSRLSKKLVELLNKGGILMFVLVYVDDIIVASSTEKATTALLKDLNKEFAL------------------KDLGDLHYFLGIEVTK--VSNGVIL---------------TQEKYANDLL----------
>Koala
--KNIIDCKWVYVKRKGTLDRYKARLVAKGFRQRYG---IDY-----EDTFSPVIKMTTIRIILAIAVSKGWFLRQLDVKNAFLHGILEYQPPGYEDKQH--PN-YVCKLDKALYGLKQAPRAWFARLSHKLNQLYNREGLTVFLLIYVDDIIVVSSKSEAIPILLQNLQQDFAL------------------KDLGNLHYFLGIEVNQ--SPNGIVL---------------TQAKYANDLL----------
>Hopscotch
KGINIIDCKWVYIKRKGSLDRYKGRLVAKGFKQRYG---IDY-----EDTFSPVVKAATIRTVLSLVASK-----------------------------------------------------------------YDKNGVTMFMLVYVDDIIVSSSSEKATSALLQDLNQEFAL------------------KDLGDLHFFLGIEVKK--VNDGLVL---------------TQEKYASDVL----------
>Melmoth
KGKKAVGCKWVFLKFLGNLERYKARLVAKGYTQKEG---LDY-----TDTFSPVAKMTTIKLLLKVSASKKWFLKQLDVSNAFLNGELEKIPEGYAERKP--SN-VVLRLKRSIYGLKQASRQWFKKFSSSLLSLKMYDGEFVIVLVYVDDIVIASTSEAAAAQLTEELDQRFKL------------------RDLGDLKYFLGLEVAR--TTAGISI---------------CQRKYALELL----------
>Oryco1-1
RDREVIGVKWVYTKLNGSVQKYKARLVAKGFKQKPG---IDY-----YETYAPVARLETIRTIIALAAQKRWKIYQLDVKSAFLNGYLDEQPEGFSVQGG--EN-KVFRLKKALYGLKQAPRVWYSQIDKYFIQKNKTGTDILIVSLYVDDLIYTGNSEKMMQDFKKDMMHTYEM------------------SDLGLLYYFLGMEVHQ--SDEGIFI---------------SQRKYAENIL----------
>Araco
NGHKAIGVKWVYAKKNGEVERYKARLVAKGYSQRAG---IDY-----DEVFAPVARLETVRLIISLAAQNKWKIHQMDVKSAFLNGDLEEQPQGYIVKGE--ED-KVLRLKKALYGLKQAPRAWNTRIDKYFKEKKIQKEDILIACLYVDDLIFTGNNPSMFEEFKKEMTKEFEM------------------TDIGLMSYYLGIEVKQ--EDNGIFI---------------TQEGYAKEVL----------
>Poco
EHKKPIGVKWVYTKLNGTINKHKARLVVKGYAQIFG---VDF-----SETFAPVARLDTIRMLLAVAAQKGWKIFQLDVKSAFLNGYLQEQPKGFVVRGE--EE-KVYLLKKALYGLKQAPRAW-SRIDEHLLKLRNSNSDYIVVSLYVDDLFVTGNNQSMIDNFKAEMMKVFEM------------------TDLGEMAYFLGMEVQQ--NQHGIFI---------------CQQKYAKEIL----------
>Vitico1-1
EDKNVIGVKWVFTKYLGSIQKHKAQLVAKGYAQQHG---VDY-----DDTFSPIALFETVRTLLALAAHMHWCVYQFDVKSAFLNGELVSQPEGFIVPGK--EE-HVYRLKKTLFGLKQAPRAWYSKIDSYFVENKRQ-----------DDMIYMGSSSFLINEFKACMKKKFEM------------------SDLGLLHFFLGLEAED--DTE---------------------------------------
>Endovir1-1
PQVNVIGTKWIFNKFDGNITRNKARLVAQGYTQVEG---LDF-----DETFAPVARLECIRFLLGTACGMGFKLHQMDVKCAFLNGIIEEQPKGFENLEF--PE-YVYKLKKALYGLKQAPRAWYERLTTFLIVQKNDVHGIIIIQIYVDDIVFGGTSDKLVKTFVKTMTTEFRM------------------SMVGELKYFLGLQINQ--TDEGITI---------------SQSTYAQNLV----------
>SIRE1-4
EGTNVIGTKWIFNKTNGVITRNKARLVAQGYTQIEG---VDF-----DETFAPVARLESIRLLLGVACILKFKLYQMDVKSAFLNGYLNEQPKGFADPTH--PD-HVYRLKKALYGLKQAPRAWYERLTEFLTQQKQDAENLMIAQIYVDDIVFGGMSNEMLRHFVQQMQSEFEM------------------SLVGELTYFLGLQVKQ--MEDSIFL---------------SQSRYAKNIV----------
>Opie-2
EGTNVIGTKWIFNKTNGVITRNKARLVAQGYTQIEG---VDF-----DETFAPVARLESIRLLLGVACILKFKLYQMDVKSAFLNGYLNEQPKGFADPTH--PD-HVYRLKKALYGLKQAPRAWYERLTEFLTQQKQDAENLMIAQIYVDDIVFGGMSNEMLRHFVQQMQSEFEM------------------SLVGELTYFLGLQVKQ--MEDSIFL---------------SQSRYAKNIV----------
>TSI-9
PSCKPIGTKWVFNKQGGHVVRNKARLVAQGFCQKEG---IDY-----GETFAPVARLEAIRILLAMAASHGYKLYQMDVKSAFLNGFIEKQPPGFEHPNF--PD-RVFKLQKALYGLKQAPRAWYARLKTFLLKNLRQGNDTLIVQIYVDDIIFGGSSHVLMKKFADVMSKEFEM------------------SMMGELKFFLGLQIKQ--TSEGTFV---------------HQGKYTKDVL----------
>ToRTL1
KGRTIIGTRWVFNKLDGVITRNKSRLVVQGYNQEEG---IDY-----DETFAPVARMEAIRILIAFAAFMGIKLYQMDVKSAFLNEDLKKQPPGFEDAEL--PN-HVFRLNKALYGLKQAPRAWYERLSKFLLKNLKREQELLIIQVYVDDIISGTTSEHLCEEFSSLMGREFEM------------------SMMGELTFFLGLQIKQ--SSNGTSI---------------CQEKYIKELL----------
>Fourf
YGCQPIGCKWIFKKLRGTIERYKARLVAKGYTQKEG---EDF-----FDTYSPVARLTTIRTLIAVAASYGLIIHQMDVKTAFLNGELDDQPEGFIADGQ--EN-KVCRLIKSLYGLKQAPKQWHEKFDNTLTAARYGGGESVMLCLYVDDILIFGSNLNVIEEVKNLLSSNFEM------------------KDLGEADVILNIKLVR-KADGGVTL---------------LQSHYVEKVL----------
>Batata
KNRKALKNRWVYVKHETSVPRFKARLVVKGFSQKKG---IDF-----DEIFSPVVKFSSIRVVLGLAARLDIEIEQMDVKTAFLHGDLDEQPEGFKVKGK--ED-YVCRLKKSLYGLKQAPRQWYKKFTSVMSKHRYSDDDFVILLLYVDDMLIVGRNASRIQELKQELSKSFSM------------------KDMGPAKQILGMKIIRDRQNKKLWL---------------SQEKYIEKVL----------
>Tto1
KGKRALKNKWVFMKHDNSLPRFKARLVVKGFNQRKG---IDF-----DEIFSPVVKMTSIRTVLGLAASLNLEVEQMDVKTAFLHGDLEEQPDGFQQKGK--ED-YVCRLRKSLYGLKQAPRQWYKKFESVMGQHKFSDDDFIILLLYVDDMLIVGRNVSRINSLKEQLSKFFAM------------------KDLGPAKQILGMRIMRDREAKKLWL---------------SQEKYIEKVL----------
>V12
KGKRALKNKWVLRKPERSQPRYKARLVVKGFSQKKG---IDF-----EEIFSPVVKMSSIRVVLGLAASMNLEIEQLDVKTAFLHGDLEEQLEGFTIKGK--EH-LVCRLKKSLYGLKQAPRQWYKKFDSFMVEHKFSDGEFIILLLYVDDMLIVGRDTGKIDKLKKELSKSFEM------------------KDLGSTSQILGIKISRDRTNGKLWL---------------SQESYIEKVL----------
>RTvr2
KGKRALENRWIFVKQESTSTRYKARLVVKGFRQRKG---VDF-----NEIFSSVVRMTSI-TVLSLAATLDLEVKQMDVKTTFLHGDLEKQPDDFLIEGK--ED-YVCRLRKSLYGLKQAPRQWYKKFESVMCEQKFSENDFIILLLYVDDMLIVGKDVSKIDRLKKQLGESFAM------------------KDMGAAKKILGISITRDRKEKKLWL---------------SQKHYIQKVL----------
>Tnt-1
KGKRPLKCKWVFLKKDCKLVRYKARLVVKGFEQKKG---IDF-----DEIFSPVVKMTSIRTILSLAASLDLEVEQLDVKTAFLHGDLEEQPEGFEVAGK--KH-MVCKLNKSLYGLKQAPRQWYMKFDSFMKSQRFSENNFIILLLYVDDMLIVGKDKGLIAKLKGDLSKSFDM------------------KDLGPAQQILGMKIVRERTSRKLWL---------------SQEKYIERVL----------
>Tork4
SGRKIITCKWVFKKEGAEGVKYKARVVARGFNQREG---VDY-----NEIFSPVVRHTSIRVLLAIVAHQNLELEQLDVKTAFLHGELETQPDGFQVPGK--EN-HVCKLKKSLYGLKQSPRQWYKRFDSYMVKLRLNDDSFIYLVLYVDDMLIAAKKKYDIQKLKGLLSAEFEM------------------KDLGAARKILGMEIIRDRERRKLFL---------------SQRSYIQKVL----------
>Sto-4
HGAKTVGCKWVYTKRDGNIERYKARLVAKGFTQREG---IDY-----HETFSPVSTKDSFRIIMALVAHFDLELHQMGVKTAFLNGELEAQPKGFVVSGK--EH-MGCHLRRSIYGLKQASRQWYIKFDQTIRKFKFRKGKYIFLVLYVDDILLASSDKDLLAETKGFLSSNFDM------------------KDMGEASYVLGIEIHRDRQKGVLGL---------------SQKSYIENVL----------
>1731
RNRRCVACKWVYLKRDGRIERFKARLVAKGCSQKFG---VDY-----FETFSPVCRLESVRLILALAAEMQLYLHHMDVCTAYLNSELKKQPQGFTDAAN--PD-QVLLLRKAIYGLKQSGREWNSKLDGVLKDLQSGQGNLMLILVYVDDLILACQSREDMEDLKAKISESFEC------------------TDKGPLHLFLGMEVQRDGDLGEITL---------------GHSQYIKELL----------
>Xanthias
PGQKAIGSKWVFVKRDGNIQKFKSRLVAQGCGQKMG---VNY-----SETFSPVIRYETIRMLFAIAAEKQLCMHQVDISNAYLNGRLQRQPQNFIDEKH--PN-KVLKLQKAIYGLKQSGRVWNDTLDEVLKSIKQQQQQHSYIAVYVDDLIIISYDENEISAIKRKIANKFDI------------------HDGGQLNYFLGMEIQRESTRGSISL---------------CQKQFIINLL----------
>pCretro6
AGRKAIGCKWVYIKRNGAIIKYKARLVAQGFSQVPG---VDY-----DETYAPVMRPESLHILAAIAVILNLEWDIENAVGAYLNSQLKRQPEGFDD--G--SG-RVCKLNLALYGLKQSGREWNLLLDEFLRGIRIDEGSPTFLAVHVDDFSLFAKTREIMDKLKGELSSRFEM------------------TDLGPVRQILGYEVIRERDQRTLML---------------RQAAYIRKVL----------
>pCretro3
PGRKAIGSKWVFIKRHGSIDKYKARLVAQGFSQIAG---QDY-----FDTFSPVVRQETFRVATALAATENLDSDALDIVGAYLHGPLERQAPGYDD--G--SG-QVYVLIKALYGLKQAGRVWNHLLNHVLTSLMKHEGKLNMALVHVDDTALYGE-RSILDRFKADVAKHFAI------------------TTNGTLSSFVGLQVTRKNGAISIL-----------------QTRYLETIL----------
>Hydra1-2
EGKHAVGGRWVYIKSNDETETYKARYVAKGYSQVLG---VDY-----IETFSPTANITSIRALMQMAAQYDLELHQMDVKTAYLHAPIDEQPKGFEVKSG--DK-LVCKLNKSLYGLKQLGRNWNKILHVYLTENKRSGKDRVIIIIWVDDLIIAASDNSLLKDVKEMLTSKFKM------------------KDLGKLKHFLGIDFDQ--SKGTVRV---------------NQKRYILRIL----------
>Hydra1-1
ANKKVVGGRWIYIKGNNKI-IYKARYVAKGYNQIQG---IDY-----LETFSPTARMESVRILMQISAQYNLILHQMDVKSAYLHAPIENQPPGYE-KTN--KQ-LVWKLNKSLYGLKQSGRNWQNVLSDFLKEIRRSNTEVAMILVWVDDIIIAANSNELLIKVKKKLSKRFKM------------------KDLGPLTSFLGIQFKS--TSNCVTM---------------NQSDYLQNVL----------
>Copia
ENKNIVDSRWVFVKYNGNPIRYKARLVARGFTQKYQ---IDY-----EETFAPVARISSFRFILSLAIQYNLKVHQMDVKTAFLNGSLKRLPQGIS---N--SD-NVCKLNKAIYGLKQAARCWFEVFEQALKECKDNINENIYVLLYVDDVVIATGDMTRMNNFKRYLMEKFRM------------------TDLNEIKHFIGIRIEM--HEDKIYL---------------SQSAYVKKIL----------
>Koco
ENKNIVDSRWVFVKYDGAPIKYKARLVARGFTQKYQ---VDY-----DETFAPVARIASFRLLLSLAVQYNLKVHHMDVKTAFLNGTLKQPPQGVA---N--VG-YVCKLNKAIYGLKQAARCWFQVFEQALKECKGDIKKNIYVLLYVDDVVIATGDMEGMINFKSFLNKKFRM------------------TDLDEIRHFIGIRIET--YEDKICL---------------SQAAYVERIL----------
>Mtanga
KDRKAVGSKWVFRKMDGKIVQYKARLVAKGFSQVYG---ADY-----DEVFAPVAKQTTFRTLLSIAARRKLIVKHVDVKSAYLYGDLAKQPTGFEI-GS--KN-DVCLLKKSLYGLKQAGRVWNQTITEVLRSLKNKRDRWSFILLYVDDMLVACSEDREYEDIENTLKRHFKI------------------TTLGDVRNYLGIRIERG-QNGEYLL---------------DQASYIRRIA----------
>Osser
KSVRPLPVKWVFLKKDGEIVRYKARLVAKGFAQVEG---RDY-----EEVWAPVSKHTTLRALLSVAA-RDLELHQLDVKTAFLNGELEQQPPGYV-EGE--PY-LACKLEKALYGLKQAPRAWYARLRSELEAMRDVLGERVYLLVYVDDLLLIAADINIVRQLKDKLKSILMC------------------VTWVRPVCFLGFEIERNRAERTMKV---------------SQKRYAKGLV----------
>Vitico1-2
KRNSDLGA----AKAKGSIERHKAHLVARGFSQQYG---LDY-----DETFSPVAKLTI-----------------MDVKNAFLHKELDNQLMGFQSQGH--PE-YVCKLRKALYGLKQAPRAWYGKIAEFLTQSKANGGKLAI----------------------ENLSVRFEM------------------KELGQLKHFLGLEVDC--THEGIFL---------------CQQKCAKDLL----------
>Tricopia
KEGNVIGSV-ILNKFKGMLERRKARLVAQGFSQKPG---IHF-----NETFAPVTRFSSIRLLAALAVEHGMRIQQFDVTTAYLNGEIEEPPKNFEQILS--GD-KVCRLKKSLYGLKQAGRNWYEKLSSTLKETLGSGEDITFIAVYVDDILVASRNRNMISRVKNCLSSRFDL------------------KSLGDVKSCLGVEFDQ--RDGQVTM---------------HQRGYINEIL----------
>Humnum
KDGTIVQCKWVLKKYDNKV-HYRARLVAKGFTQKHG---VDY-----TETFSPVVRHTTLRLLFALSVKLDLNVTHLDVKTAFLNGDLEKLPDCYNSSSS--SDCKVLKLKKAIYGLKQASRAWNKKVDNCLVSNKDISKCKIIVTVYVDDFFIFSNDKVETENLKQILSNKFSI------------------KDLGQVKQCLGMNVTFNREKGYVTL---------------SQETYVDQLL----------
>Yokozuna
MGSKAIDTKWVFTKQNGT---KRARLVAKGFQQQNN-----------DNHYAPVAKLSTIRLMMSLAVQLDLSLKQLDVPTAFLNGKLNKCPKGMEI--S--EG-KVLKLKRALYGLKEAPKCWNQRFHNFVTQKKGK----IWILLYVDDILYLGNSNEMIKE----LEKEFKV------------------KNLGEVHQYLGLEVTR--TEDSLEI---------------RQTEIIKRLL----------
>Oryco1-2
HGHRAIGLKWVYLKRDGAIVRYKARLAAKGYVQRQG---GGL-----RRG------LHTCR-----PAGIDWQVHHMDVKSAFLNGKLLSQPPGFVDDNH--KN-KVYRLHKALYGLRQAPRAWNAKLDSSLLSFRTRGGRRLTVGVYVNDLIITGDHDDEIRSFKGEMMKLFKM------------------SDLGHSDTTSASRLPW-------TV---------------MGSRWGKLHM----------
>pCal
TGVKPISMGWVHEKIDKGV-VRKSRCVVHGNRQKEK---LDY-----DSVSSPVIDLVTIRLLTIIGCELGMTIQHLDVESAYLNASISFPPKSVP---K--KN-HCWLLKRSVYGLKQSGLEWYHTIKRVLEDIEYEEGSVIYLGLYVDDILMVGSSQKVIDNFVDQLRDHFEV------------------KVFGEISNYLGIEFRK--TESGYIL---------------SQEKFK--------------
>Tdh2
KNVKPIPTTWVHHKINKEV-QYKSRCVVQGFRQIAN---EHY-----DKVSSPVIELSIIRLLTAIAVEYEWPIHHLDISSAYLHADIEKPPPGSN---D--SG-KCWQLNKSVYGMKQAGYMWYQCITKVLMDLYFGENKKLIVALYVDDMFLTSSNITILNDFKLELAKHFDL------------------KYFADISEFLGIEFIQ--IAGGYRL---------------SQHNFL--------------
>Tse1
-SKKIINSMFIFTKRDGT---RKCRFVARGDQQHPS---TYD-----ENAIANTVHHYALMTSLSLALDSKKYIVQLDISSAYLYADLSRTPPHMS---K--RG-KVMRLNKSLYGLKQSGANWYNTIKEYLIKKCNKD---LTVCLFVDDMVVTSSNRELANKFIDTLKKKFET------------------KVVNTGYDILGLEIEYKFGS----------------------------------------
>Ty1B
-PKRVINSMFIFRKRDGT---HKARFVARGDIQHPD---TYD-----SGMQSNTVHHYALMTSLSLALDNNYHITQLDISSAYLYADIKRPPPHLG---M--ND-KLIRLKKSLYGLKQSGANWYETIKSYLIKQCNSQ---VTICLFVDDMVLFSKNLNSNKRIIDKLKMQYDT------------------KIINLGYDILGLEIKYQRGK----------------------------------------
>Ty2
-PKKVINSMFIFKKRDGT---HKARFVARGDIQHPD---TYD-----SDMQSNTVHHYALMTSLSIALDNDYYITQLDISSAYLYADIKRPPPHLG---L--ND-KLLRLRKSLYGLKQSGANWYETIKSYLINCCNSQ---VTICLFVDDMILFSKDLNANKKIITTLKKQYDT------------------KIINLGYDILGLEIKYQRSK----------------------------------------
>Tkm1
-KKKILNSMFIFTKRDNS---KKCRLVARGDQQAAD---TYD-----TELKANTVDNLALMTVLALTLDYNLTAFQLDISSAYLYADLKRAPPHMN---A--KN-KVLRLNKSLYGLKQSGANWYELIRSFLIKKCDKEPLKLIICLFVDDMLVVGNDVKYIKKFISKLSKRFDT------------------KIVNDGYDILGIELEYKKKE----------------------------------------
>Ty4
-DNLIVPTNTIFKKRNGI---YKARIVCRGDTQSPD---TY------SSLNHNHIKIFLMMQTTEICL------WTLDINHAFLYAKLE---PHPL---I--GD-VYVKLNKALYGLKQSPKEWNDHLRQYLNGIEDKN---LMIAVYVDDCVIAASNEQRLDEFINKLKSNFEL------------------KITGTT-DILGMDLVYNKRLGTIDL---------------TLKSFINRMD----------
>Zeco1
AGQKCVSTRWVCLKETGIV---KARLVARGFEEL-N---IHE-----LQKDSPTCASDSLRLLLAVICQNKWQVHSMDIKSAFLQGMQLSRPPPEVG--K--EN-VLWKLNKCVYGLADASLYWYIKVK-IMLSTDEQCKVTGVLACHVDDFLWAGSQ-NFSTNVIPILKSALNVG-----------------REEHEHFCYVGMDFVT--INGVVHV---------------HQHRYIENLQ----------
>Zeco2
AGQKRVSTRWVCLKETGIV---KARLVARGFEEL-N---IHE-----LQKDSPTCASDSLRLLLAVICQDKWQVHSMDIKSAFLQGMQLSRPPPEVG--K--EN-VLWKLNKCVSGLDVNTMMQMGTTKEIMLSTYEQCKVTGVLA-HVDDFLWAGSQ-NFSTNVIPILKSALHVG-----------------REEHEHFCYVGMYFVT--INGVVHV---------------HQHSYIENLQ----------
>Olco1
EGQKYISTRWVCLKETGLM---KARLVARGFEEL-Q---VSE-----LQKDSPTCASESLRLLVAVICQRQWSLNSMDIKAAFLQGAELSRPPPEAD--S--KG-TLWKLKKCVYGLADASLYWYNRVKEIMQTLDEKNTVIGVLACHVDDFIWGGTQ-SFSTTVIPELRSAFQVG-----------------LEQHGSFCYVGIDFVS--LKEKIQL---------------HQENYIQHLQ----------
>Cico1
IGQKCISVRWVCVKDHGPK---KARLVARGFEER-N---TQD-----LDKDSPTCSTDALRVTITIIEHNNWKLNSIDVKTAFLQGELLDKPPAAAK-VS--KD-VIWKLKKCVYGLADASKSWYKRVQSFLISIHFKGKLQGVVALYVDDILWGGTA-IFEESVIQLLRNQFTIG-----------------KESSEKFKYIGLEVKQ--SMNHTEI---------------CQDDYIKNVT----------
>GalEa1
VGQRALSVRWVVEKVKQTV---KARLVARGFEE--E---TGN-----LRKDSPTCSKEAVRLALSVAATCGWVCYSLDVKAAYLQGDQIDCPPPEF---N--DG-SLWKLKRTVYGLCDAARHWYLRVRSQLLDLRCGRNLEGVICVYVDDLIWAGTN-SFKEQVIDRLSQIFRMG-----------------NSESKAFKYVGLNIVS--YSGSITL---------------DQNQYAATLT----------
>CoDi6.3
SNRRCVKSKWVFIKRNGV---FRARLVACGYSQIPG---VDF-----SESYSPVANDITIRLLLVAMILFGLSAKIVDVETAFLYGELEENPEGLED-SN--DD-EALLLLTTIYGLVQAARQYYKKARGILRKIKKSSLGIVFIALYVDDNLLVGHPKAIECAIEQMKRHGLIL------------------KVEDDLKDYLSCEIQFSKDKTKAWL---------------GQPHLISNLM----------
>CoDi6.2
KDRRCVKSKWVFLKRNGV---FRARIVACGYSQIPG---VDF-----EESYSPVMNDITLRILLVIWIVMTLKAIIADVETAFLYGKLLECPPGMMG-TT--KD-DVLRLLMCIYGLVQAAARYYAYMAKTLRSMKWINGRVCFVGLYVDDNLIIGHPELVDDTIKQLRQKGLIL------------------KIS-DLDDYLSCHIVLSKDKRRAWL---------------GQPHLIASIV----------
>CoDi6.4
TGTRVLGTRWIFWKQDDHD-KYKARLVVKGYEQISG---VDY-----TESYSPVANETTVNLGIALGLYQDWIEHVIDVETAFLHAERDKVPSGF-------ED-DVIELTGVLYGEVDAPLAWAITFKKILTKIDKKMTLEVLMMVHVDDCKITGSREK-VMWIKKEIKKHVPI------------------KDLGELRKFLGVNYKAGTDKGPYIGV--------------DMTEYVEEII----------
>CoDi6.5
SGKTILPTKWVFKKDEGTT-RYKSRIVTKGFMQIPG---VDY-----SESFSPVANDTSVRIGIA----NDWVIEVIDIEAAFLEGQLDEWPEGMV---S--ER-ACIQLTKSMYGNVDAARRFYIEYKKHLTGVPKRGNKVCLVMTHVDDTILFGPKQE-IEWFKVGVKKRFNY------------------SDLGKLKKHLGVWYKENNSERHLIG---------------SMPKLVKEII----------
>CoDi6.1
PDAEVVPSVWAMRKRNNEITKYKARLNMHGGKQTYG---VNY-----YETFAPVVSWFGIRLLVVFAIVFKWSLRQVDFVMAYTQAPIEELPAGLS---S--KS-HVLKLLANLYGQKQAGRVWNEYLVGKLRSIRGD----VVFIVYVDDGMFLGRCDRQLTSIIKELGLGLDI------------------EDQGHPADYVGVNIRKLQD-GSYEF---------------TQRAIIDSVI----------
>CoDi6.7
QGTPIIPAVWSMRKRRREVYKWKARLAFDGSKQIHG---VNF-----WETYAPVASWPTIRYILTLALINRWHMQQIDFVLAYTQAEAEKIPKGFT---S--EE-YVLRIKKNYYGLKQAGRVWNQHLVSKLQECRGR----SVYVLYTDDSILAGPDLEELEQIKIDMNSGLKL------------------TSEPGVSDFLGVKIDRKGD--EIHL---------------TQPHLINSIL----------
>CoDi6.6
-QGKIIPTTWVFRKR-GTIYKYKARLCIRGDLQAPQ---LDR-----NDTYAPVASWDTIRLMFSLCVQHGIKSRQIDFANAFVQADRDSLPPGFS---S--ST-HCMKVTKSLYGDARAPRMWYDHLTTALVALRKD----CIFLFWVDDAIICSHDDSTIVSVIDDLQRNFNI------------------DNDTGVENYLGIKLAPDNSIGSIHL---------------TQPHLISRIV----------
>CoDi4.4
VGCQKIDCHIIFVKLDL---TRKARYVAGGHMT--E---APA-----ALTYSSVVSRESVRIAFMAAALNGLDILAADAQNAYLNADCRIAGPEFGA--R--QG-LRVLIVRALYGLKSSGAAWHAHLAQTMSDLGNGDKYYEYVLIYVDDILAVSEKPD---RIMETLSSLYKF------------------KKYGPPDRYLGANVGKYKTKEHWYM---------------SSDDYVKAAV----------
>CoDi4.1
VGHKEITCHMIFIKFSL---QRKARLVAGGHTT--D---PPK-----DMTFASVVSRDSVRIAFLLAALNDLDILAADVQNAYLNAATKRAGKEFGN--A---G-RPVVIVRALYGLKSSGARWRDHMAATLREAPDGFKYWEYVLVYSDDILVVSHDPK---RTMDFLESKNTL------------------KE---P------------------------------------------------------
>CoDi4.3
VGYTWIPCHMIFIKMDF---TRKARFVAGGHVT--D---PPS-----SITYASVVSRDSVRIALLIAALNSMQILGADAQNAYLNAPVRTCGPEFGN--T--EG-RYAIIVRALYGLKSSGAAWRAHLAATMEELEGGLKFYEYVLIYTDDFLCISHDPK---SILDTIGKHFKL------------------KT---PDTYLGANLGHFSDKPRWSM---------------SSTNYVKQAV----------
>CoDi4.5
IGYQHVRCHMIFVKEDF---RRKARLVAGGHTT--E---APP-----TLTYASVVSRETVRIALTMAALHGLPIMAADVMNAYVTAPNKTLGPEFGD--C---G-KKAIIVRALYGLKSAGAAFRSHLGECMRNLSDSFKYWSYILCYVDDILVIHHQPE---DVIKKIDKYFPL------------------KK---PDMYLGTKLREITEKA-WAM---------------SPSKYVQESV----------
>CoDi3.1
SDYKRIPMWIIFVKMDF---RRKARLVAGGHVT--D---PPD-----EDTYSSVASRESVRLGFLLASLNNLDLVSVDIGNAYVNADCRIAGPEFGH--E---G-KVVLIAKALYGLKSSGAAWHSHLAQNLRFLLDKTEYYEYIISYVDDLTIVSADTK---AILKALEN-IGG------------------SA---PRTFLGATTGVHTTKA-WYM---------------SAKQYLTNAI----------
>CoDi7.1
NEFQKTTLMTVFVKQDL---RRKARLVAGGHLV--D---ALD-----HDIYSSTVKGISVKLLHVIAHKANLKQLCGDVANAYVNAYTNKAGPEFGS--L--VG-SIVIIRKALYGLRSSSERWHAHFADTLRALGNESLFYEYVCTHVDDFMIVSKTPE---KIMESIKAIYSV------------------KSVGPPDYYLGNDYKKDRKGR-WCI---------------GCKKYLVEAI----------
>CoDi2.4
KGYKKIRVHTVYVKHDG---RHKARMVAGGHLT--P---VPT-----ESVYSGVVSLRSLRIVVFLAELNGLKLWGADIGNAYLEAKTKVAGPEFAL--E---G-HILVINKALYGLRSSGLRWHERFADTLRDLENSG-VYEYIAVYVDDIAVAAQDPE---GIIRQLKEKYKY------------------KGVGPLQYHLGCTFERDKTLS---Y---------------HPRKYISRMM----------
